# Supplementary material for: Genome wide association study of plant height and tiller number in hulless barley
Source: PLoS One. 2021 Dec 2;16(12):e0260723. doi: 10.1371/journal.pone.0260723 (PMC8639095; doi:10.1371/journal.pone.0260723)
Supplement: S1 Table — The 17–19 in line 1 means year 2017–2019. (XLS) [file pone.0260723.s004.xls]

## Sheet: PH
accessions	16XN	17XN	17HB	18XN	18HB	19XN	19HB	19GN
1		85.5	92.25	89.15	91	109.667	102.475	81.55
2		99	95.5	106.075	85	131	104.225	77.25
3		94.5	97.5	97.025	92.25	121.5	113.875	87.8
4	78.5	60.75	72	65.825	54.3333	79.95	80.9	77.125
5	96.5	92.3333	98.25	80.725	86.875	119	122.525	109
6	107.125	100.667	106.25	104.275	78.3333	128	114.425	97
7	97.375	81.75	93.25	88.275	82.25	119.5	112.775	103.65
8	109.75	92.25	105	106.425	97.45	135	113.675	116.85
9	101.75	99.75	99	97.875	85.75	129.75	108.65	103.35
10	107.75	100.333	112.75	113.325	85.875	128.75	111.15	108.025
11	84.5	70.5	91.75	108.325	90	122.25	98.775	94.775
12	82.5	63.75	85.25	72.925	69.75	95.375	90.4	92
13	78.25	68.5	84.75	74.6	66	110.4	115.525	102.95
14	80.3333	62.25	81.25	65.575	57.125	100.025	84.2	84.825
15	91.375	75	79.25	86.125	76.5	108.75	96	100.05
16	81	76.5	86.75	91.025	77.25	115	101.725	94.25
17		88	122.5	86.275	74.05	112.75	107.333	81.325
18	102.125	104	113.75	119.075	98.675	132.5	115.275	105.74
19	106	94	106.75	115.5	96.175	133.25	124.625	102.775
20	79.75	95.5	88.75	102.7	84.225	102.35	110.15	96.2
21	82.5	96.75	82.25	106.35	85.25	108.75	110.275	105.125
22	85.25	104	88.3333	103.85	91.45	124	112.025	101.25
23	86.25	86.5	88.25	108.375	82.375	114.5	105.275	91.9333
24		78.5	93.75	96.95	91.225	118	97.575	105.067
25	97.5	114.75		114.75	108	142	104.575	107.133
26	90.875	107	87.5	94.775	99.5	115.5	103.3	101.8
27	90.25	106	101.5	105.2	79.75	129	99.975	107.8
28	97.25	105.75	108	104.65	102.075	120	112.45	103.625
29	94.75	107.5	95	113.475	95	138	116.3	111.433
30	91.75	87	89.75	95.85	92	115.5	110.3	104.5
31	87		96.75	104.6	81.5	118.75	122.55	104.15
32	83		109.5	105.575	95.25	132.25	129.15	105.25
33	88.75		82.75
34	76.75	76.75	83.3333
35	104.125	86	100.75	91.85	70.25	132.25	123.275	118.25
36	103.25	102.25	104.5	102.5	85	125	119.775	99.7333
37	97.75	88.5	90.5	122.1	88.375	125.75	124.35	103.85
38	96.125	91.75	95.75	83.225	83.5	113.5	106.6	105.05
39	91.25	86	99.75	119.1	85.1667	111.25		103.55
40	91.75	95.75		97.175	97	139.5	103.7	115.833
41	92.25	97.25	95	90.375	95.25	124	109.475	113.1
42	97.1667	88.5	96.25	98.625	98.5	130.25	130.775	111
43	71.75	90.25	93.5	98.275	90.5	122	106.45	94.8
44	66.5	62.75	60.5	71.55	75.725			72.3
45	101.5	102.5	99.75	102.925	82	122.5	112.875	88.1333
46	85.625	89	72.5	75.7	80	121.75	101.95	101.75
47	103.5	101.75	95	102.525	97	125.25	125
48	108.25	81	79	68.325	66.5	91.275	88.675	78.675
49	72.625	62.75	57.75	66.875	58.5	94.325	86.95	87.275
50	92.25	102	87.25	92.475	78.4	124	102.2
51	109	105.25	115.5	111.05	82.125	128.75	123.95	112.15
52	106.5	81.25	90.25	86.725	91.75	127	131.825	106.233
53	108.5	95.5	101.25	80.25	95.275	122.5	116.075	103.633
54	83.25	94.75	85.5	88.275	82.25	119.5	112.775	100.167
55	89.3333	98.25	95	105.467	81.75	114.25	106.275	89.725
56	87.25	88.5	93.5	98.55	73	124	115.875	97.2333
57	92.5	89.75	103.25	107.35	73	123.125	107.675
58	61	61.75	56.25		55.5	77.5	88.65	57.225
59	78.25	79	68.25	103.1	85.75	125.25	109.525	105.9
60	77.75	82.75	86.5	85	78.75	118	106.5	106.757
61		54.5	66.25	57.6	68.25	77.075	78.075	72.575
62	87.25	94.3333	99	98.6667	101.75	131.25	129.175	95.725
63	88.925	95	70.25	94.2	65.75	109.625	103	84.725
64	84.6	92.5	79.75	86.425	62	103.05	88.3	71.3
65	94.0667	83.25	94		89.5	131.5	85.175	88.5
66	66.1667	63.25	66	67.15	66	86.625	81.975	79.525
67	66.4	100	102	115.275	82.5	127.5	120.45	112.55
68	78.875	91.75	100.75	104.25	89.5	131.75	123.375	111.275
69	92.75	100.5	94.25	94.7	104.5	123.75	128.6	103.6
70	102.575	101.875	111.25	102.75	94.75	133.25	124.075	104.833
71	98.5	100.5	105.5	112.167	90.75	132	104.55	104.275
72	101.125	102.333	97.75	96.625	113.75	123.25	124.7	113.933
73	97	101.25	99.25	105.7	95.25	118.4	103.65	115.825
74	105.833	108.667	98.5	116.525	97.3333	133.25	112	112.3
75	94.25	86	85.25	95.6	96.5	123.75	111.2	109.433
76	96.25	87	103.667	106.35	72.625	121.75	105.45	93.6675
77	88.125	91.5	96.25	95.475	91.25	112	109.1	101.875
78	92.425	78	89.75	98.925	80	116.5	103.8	92.025
79	102.833	94	104.25	115.325	81.6667	125.25	103.35	112.9
80	79	82.5	74.5	82.45	86.5	110.75	100.625	104.625
81	105.8	97.5	104.25	103.6	79.65	127	113.025	116.467
82	103.5	95.5	104.75	90.025	74.975	120.25	112.575	98.625
83	105	102.75	104	106.767	73.225	129	114.825	97.7
84	108.625	96.75	113.667	107.833	84.625	125.25	109.6	91.375
85	108.567	88.75	91.5	123.575	93	129.5	117.05	125.425
86		97	96.5	116.7	96.25	123.25	108.05	104.725
87	109.375	101.75	116	123.225		127.25	110.15	119.075
88	100.875	101.75	106.25		103.4	126.75	91.225	91.075
89	105.25	101.75	89	111.667	77	123.75	108.55	108.625
90	109.5	94.75	95.5	107.5		123	105.55	102.73
91	95.25	94	86	106.5	83.75	122.25	109.625	112.825
92	98.0333	85	100.75		70.5	132.75	109.2	91.6333
93	99.5333	97	100	115.9		132.25	118.575	111.267
94	113.95	95.75	98.75	122.225	86.3333	137.75	111.9	119.975
95	104.25	104.25	105.5	107.45	100.75	115.5	106.9	100.3
96	109.167	99	101	101.6	91	123.5	100.375	97.025
97	105.9	93.75	96	99.925	87.25	125.5	103.025	108.6
98	102.867	92.75	105	97.4	72.5	138.25	132.6	100.95
99	88.25	86.75	95.75	92.85	84.5	124.5	114.95	114.8
100	90.05	95	97.25	100.65	88.5	120.75	107	107.067
101	101.75	100.25	104.75	114.475		138.5	111.15	126.65
102	97.225	88	104	105.875	98.75	130	116.6
103	108.125	87.25	110.5	101.35	90	112.5	140.575	102
104	87.2		87.75	90.85	69.25	134.75	116.925	106.625
105	100.125	102.75	89.5625	90.15	74	118.5	107.3	118
106	108.3	89.75	89.5	91.8	89.75	123	108.6	108.7
107	97.875	100	100.25	104.225	91.75	136.5	110.8	111.333
108	105.5	107	110.25	106.225	110	128.75	124.725	127.333
109	86.8333	100	97.75		77	140.25	105.575	103.5
110	83.05	92.5	91.75	95.6	88.5	125.25	112.55	89.975
111	84.25	108.5	106.25		106.75	137.25	112.825	115.667
112	85.375	97.5	101.75	109.425	104.75	133.5	108.75	96.65
113	88.95	102.5	81.25	114.55	92.75	138	113.1	118.367
114	83.3	99.75	112.5	116.15	93.875	131	99.625	108.55
115	76.75	95.25	97.75	112.867	86.5	131.75	100.3	93.9667
116	83.25	97.375	104	97.9	81	130.25	130.55	93.425
117	80.075	99	89.75	103.225	92.25	125.75	112.8	90.5
118	76.75	88.25	74	95.175	93.125	124.75	110.9	103.225
119	94.125	95	88.25	79.575	88.25	116.25	112.675	104.567
120	95.25	92.5	88.75	83.475	94	120.75	112	105.7
121	90.725	78.5	86.75	74.775	92.75	120	119.2	90.725
122	99.75	84	85.5	85.575	81.75	115.75	113.775	101.65
123	99	93.25	88.5	78.75	95	119.25	118.925	83.675
124	96.875	79.25	82.5	85.85	82.25	123	105.525	97.0333
125	98.875	99	96.5	97.175	92.25	139.5	103.7	114.25
126	98.125	95.25	99	117.85	83	127.5	123.45	84.1
127	87.875	99	83.5	105.925	83.5	117.75	106.675	100.275
128	81.125	94.5	88	104.425	81.75	116	111.075	104.9
129	91.5		105.75	103.825	99.5	121.25	118.575	103.6
130	77.375	75.25	61	86.925	95.125	122.75		81.6
131	85	100.25	89.25	94.75	100.25	138.75	107.7	107.633
132	85.25	89.5	90.5	105.675	83	123.75	108.875	101.5
133	92.375	102	93.5	106.075	96.5	119.5	125.05	98.45
134	91.625	101.25	98.25	112.6	111.75	135.25	126.65	108.375
135	88.625	94.5	90.25	98.5	81.125	120.25	105.925	99.35
136	95.25	93	95.5	114.75	99.125	116.5	94.45	80.2275
137	94.625	102.75	87.5		81.5	125.5	96.825	85.35
138	89.525	89.75	84.75	95.45	77	124.5	109.225	87.775
139	105.875	99.5	96	95.1667	75.2	131.75	122.925	110.8
140	112.367	106.75	94.25	108.7	68.75	135.75	108.875	90.125
141	100.875		83.75	93.425	71.5	117	115.075	96.1
142	106.125	113.75	102.25	120.125	66.75	148.25	133.95	108.05
143	83.625	86.25	79.25		103.25	125	118.2	105.225
144	93.25	89.25	119	113.15	81.5	146	122.425	94.3025
145	79.875	91.25	99	111.35	91.875	143.5	107.525	104.425
146	93	109.5	105.5	107	82.6667	130.75	120.125	111.725
147	77.95	97.75	88.5	94.075	79	127.75	119.6	91.025
148	84.5	93.25	87.25		88.5	88.8	103.875	63.75
149	92.425	102.25	110.5	119.15	89.6667	131	119.425	108.833
150	74.175	94	110		101.5	132.75	125.175	96.9
151	81	96.25	100.25	126.025	103.25	125	118.2	105.225
152	88.625	89.5	95.75	107.7	86	112.75	115.95	97.775
153	81.25	87.25	94.25	105.075	93.75	121	122.725	98.3
154	89.875	105	107	93.5	74.5	124	117.825	103.125
155	87.25	76.5	91	102	86.5	128	121.4	102.075
156	81.9	91.5	94.5	87.8	75.25	126	114.725	95.925
157	73.125	78.75	83.75	86.925	79.525	117.25	115.6	82.6
158	99.25		116.25	99.425	71.75	127.5	116.95	106.4
159	80.5	81	87	82.925	73.25	113.5	116.525	90.6
160	98.375	86.75	100.25	105.4	68.75			87.975
161	105	103.75	86.5	96.65	92.9	136.25	110.675	103.125
162	67.25	69.75	72.75		59.775	85.1	84.275	72.025
163	97.875	90.25	104.5	106.625	105	125.75	110.1	111.075
164	108.25	86.75	101.5	100.025	111	125.75	118.9	111.433
165	86.2667	72	97	91.25	79.25	112.5	115.05	98.575
166	97.125	84	92.5	101.55	87.25	119.75	90.35	101.267
167	65	67.75	67.25	67.825	57.5	82.925	82.525	60.7
168	64.5	47.25	66.75	95.425	63.5	83.825	91.625	65.775
169	95.3333	86.25	97.5	98.925	82.25	114.25	113.35	88.9
170	114.5	93	92.5	112.95	79.75	128.75	109.2	83.4
171	100.75	92	85.5	94.2	62.5	111.75	94.095	84.025
172	72.5	63	65	84.25	55.75	95.625	78.3	64.575
173	127.125	101.25	114.25	108.5	92.725	143.75	130.6	104.367
174	72	66.25	61	49.925	49	79.625	86.375	66.925
175	73.1667	70	67	58.675	53.25	78.9	82.775	70.675
176	56.375	50.25	52.25	73.55	40.25	87.15	85.475	77.3
177	57.75	57.25	59.25	62.025	41.75	79.425	81.5	65.225
178	64.425	59.5	62.25	67.575	55.25	82.65	71.975	56.375
179	104.625	94.25	108.25		87.75	114.75	120.275	108.525
180	84.875	78.5	81.75	76.925	60.3333	99.725	106.95	77.475
181	63.65	55.25	59.75	90.3	54	122.5	116.425	90.675
182	87.35	90	99.75		90.15	121.25	114.625	86.375
183	66.625	81.5	80.5	89.05	75.5	103.75		85.3
184	55.375	56.75	62.75	63.325	66.25	80.35	86.45	63.925
185	59.375	61.25	71.75	84.55	79.5	94.675	96.4	58.6
186	85.025	83.5	100.25	94.05	93.25	110.25	109.45	77.425
187	88.5	90.25	112.75	113.267	86.5	133.75	119.75	91.3
188		82	79.25	84.875		86.575	91.775	85.125
189	57.875	71.25	76.25	68.65	73.25	103.375	103.475	94.025
190		56.75	43.25	57.725	69	77.475	80.375	68.75
191	67.75	74	82	81.775		94.3	106.725	87.15
192		78.25	85.5	91.85	82.5	85.35	110.35	93.6825
193	63.75	77.75	80.25	83.225	69.75	73.775	102.5	96
194		73	81	91.875	74.5	126.5	95.825	93.975
195		65.5	66	83.95				90.5
196		77.75	93.25	91.65		105.85	128.55	99.1667
197	65.5	87.5	78.25	88.6	72.75	117.5	94.55	74.325
198	61.25	86.75	76.75	105.175		75.075	106.7	91.8
199			76	87.475	83.5		112.2	85.8
200	90.375	98.5	96.75	108.225	96	134	108.2	103.775
201	58.15	67.75	60.75	61.7	77.25	89.6	70.7	71.0525
202		104.25	96.75	100.125	100	125	106.425	101.7
203	90.125	104	75.25	113.133	88.5	124.25	112.125	82.675
204	72.875	77.25	61.75	70.625	67.5	90.5	88.8	74.325
205	97	91.25	78.5		69.5	113.25	85.35	83.45
206	83.9	91.25	90.5		74.75	123	116.075	83.6667
207	99.5	102.5	98.75	100.95	62	110.5	93.65	84
208	97	94.5			97	125.75	96.225	94.7
209	92.375	105.5	101.25		79.75	118.5	107.225	94
210	81.75	106.75	105.25		67.5	127.5	103.4	87.3333
211	86.25	98.75	83.75		87	127.5	103.9	98.675
212	90.75	96	104.75	107.6	68	129.75	112.775	103.575
213	79	106	101.75	109.625	72.75	127.75	129.25	97.225
214		80	97.5	102.5	91.25	128.75	118.275	106.75
215	85	91.25	97.75		74.5	121.75	113.9	109.875
216	76.75	109.75	103.667		75.5	127.5	101.425	95.275
217	75.6667	104	111.75		86.5	123.75	120.4	109.3
218	82.6667	106	106.5	127.925	98	127.75	126.75	123.333
219	67.25	101.75	87.3333	107.333	94.75	133	119.475	98.575
220	69.5	96.6667	94	116.375	96.75	136.5	124.2	98.3
221	76	104.25	110.5		66.5	135.25	113.875	80.5
222	61.75	94.5	85.25	95.45	57.75	110.5	103.325	94.55
223	94	103	103.5	95.3667	80.5	115.75	102.475	77.775
224	70.25	107.5	98.75	109.15	72.3333	113.25	113.8	79.225
225	90.5	107.333	89.5	114.3	84.6667			102.85
226	82	110	93.75	104.3	90	121.5	96.425	103.433
227	90.5	84.75	97	103.075	105.5	125	99.125	99.375
228		94	99.25	110.625	92.75	125.25	115.05	99.25
229	80.5	102	99.5	114.25	77.625	130.25	116.15	87.3
230	82.375	101.75	111.25	118.6	93	143.75	129.4	94.1
231	80	96.25	88.75		84.75	118.25	101.375	93.75
232	95.875	118.75	95.5	108.467	84.25	129	115.7	99.7667
233	110.125	112	102.25	112.45	83.75	141	110.975	106.15
234	109.5	106.5	92	115.233		154	131.875	129.025
235	60.25	70.5	69.75	84.4	50.75	97.3	94.5	72.0333
236	81	83.5	78.5	94.125	73.375	102	102.775	82.55
237	87.25	95.75	82.75	104.075	78.5	127.75	108.125	89.275
238	94.75	107.25	91.25	95.275	104	123.75	108.075	101.7
239	83.5	97.5	100.667	88.75	72.5	128.75	119.675	90.7
240	94.5	98.75	111.5	112.2	88.0333	136	128.1	95
241	89.25	97.25	98.75	108.7	91.75	127.75	109.5	96.55
242	87.25	93.75	97.5	108.55	94.75	122.75	111.625	96.625
243	113.5	114	122	119.4	89.25	133.5	121.35	116
244	85.6667	107.75	91.5	124.375	97.5	140	128.6	114.925
245	78.25		80	99.25	59	124.75	114.2	114.067
246	113.25	91	97.5	95.95	69.875	127.75	111.75	111.323
247	86	88	93	97.425		117.25	122.725	75.95
248	95.75	83.25	101	115.65	89	126.75	114.725	93.95
249	78.5	86.75	98.5	95.325	63.25	124.25	112.525	94.9
250	62.25	59	78	75.45	63	84.5	93.3	56.475
251	92.5	88.75	102	109	80.75	115.5	103.1	84.55
252	90.375	77.5	100.75	105.6	83	119	105.9	89.375
253	102.333	80	95.25	108.4	89.75	124.75	106.875	97.175
254	106	105.75	102.5	103.733	72.25	127.25	103.45	99.5
255	100.75	89	92.25	104.925	88	124.75	103.875	95.35
256	109.5	93.5	100.25	116.125	82.2	119.5	106.25	92.7
257	111.75	98.75	101.5		88.5	135.75	131.975	101.3
258	107.75	115.5	116	127.567	77.75	140.75	128.9	124.833
259	78.5	88	87.25	80.9	75.65	121	96.675	92.175
260	82.875	103.75	90.6667	112.475	100	130.75	123.8	104.9
261	80	99.5		109.425	78.375	128.5	108.025	99.5667
262	94	105	97	100.075	86	128.25	109.575	104.1
263	68	78.5	85.75	106.775	82.25	126	108.15	97.35
264	111.5	109	112.5	95.425	82.25	135	118.35	105.75
265		88.25	91.5	97.35	83.25	113.625	90.225	85.0667
266			102.25	98.725	91	114.5	122.45	100.925
267	87.25	96.25	96.25	106.025	98.25	130	115.025	93.4
268	78	104	100		98	123.75	115.525	92.8333
269	91	80.25	89	101.35	88.5	114.25	106.4	91.1
270	79.75			97.7	76.75	112.5	100.375	90.875
271	109.25	84.5	104.75	105.3	96.875			93.15
272	101.25	80.5	91.75	95.375	103.25	125	116.95	80.7325
273	97	82.125	93.5	110.567	82.75	124.5	100.45	101.45
274	99.25	85.5	78.25	99.975	92.5			100.475
275	77.25	89.5	95.75	114.225	77.25	123.25	108.825
276	86.5	88.5	84.75	98.175	67.75	117.75	96.175	96.6
277	105.75	89.75	96	113.775	83.25			100.3
278	104.75	97	105	99.025		113.5	110.35	115.4
279	95.25	93	91.75	92.625	89	125.75	113.95	118.025
280	76.5	85.25	87.25	109.333		109	123.55	110.475
281				110.35	62	104.5	101.375	82.4
282	83.75	82.25	116.25	108.05	82.6667	128	120.025	109.075
283	92.25	82.75	88.75	91.7333	60.75	124.75	86.815	87.425
284	94	83.3333	97	106.4	86.3333	124.25	109.125	99.3
285	91.5	90.25	91	100	74	112	104.2	99.975
286	113.25	105.5	100.75		69.75	114	118.275	109.725
287	102	82.75	100.75	110.325	89.75	119.25	104.6	105.55
288	72.75	83.25	104.75		88.75	112.5	121.025	113.167
289	105.5	85.75	101		81	128.75	104.1
290	100	98.25	73.25		85.5	107.925	89.475	94.425
291	93.5	83.25	106.25	108.925	84.25	121.5	94.7	112.1
292	83	87.5	86.75	112.233	81.25	114.75	103.95	110.875
293	83.375	90.5		103.833	77.875	113.5	98.4	101.725
294				116.4	86.75	107.575	109.575	108.733
295	76.75	73.25	73.5	103.9	89.5	111.75	104.25	85.2
296	91.5	96.5	98.5	114.3	80	121	113.425	113.667
297	99	100.25	98		92.125	113	94.225	94.225
298	90.25	99.75	96		96.5	124	98.625	106.367
299	88.25	88.5	97	113	91	114.75	122.525	104.15
300	78.75	90.75	96.25	96.525	97.75	123.75	123.025	98.45

## Sheet: Tiller
accessions	16XN	17XN	17HB	18XN	18HB	19XN	19HB	19GN
1	3.25	5.5	3	3	5.25	3.75	4.25	4.3333
2		5.75	2.75	7.5	4	5	3.5	4.25
3		8.5	3.3333	5	6	6.5	4.25	9
4	7.375	11.25	2.6667	9	4.5	6	4.25	3.6667
5	8.875	12.5	8.25	7.5	6.5	6.25	6	9.5
6	3.75	5.5	2	4	6	5	3.75	5.75
7	9.125	11	5.5	5	6.5	6.5	3	6.5
8	8.25	5	3.6667	4.5	3.25	6	4.25	5
9	4.75	7.75	2.5	5	6.5	7	6	6.75
10	5	6.6667	2.6667	5.75	7.5	5	3.25	5
11	7.5	8	4	7.25	6	8.25	4.5	5
12	7.75	10.75	6	8.5	7	10	5	12.25
13	6.75	5.75	7	7.5	6.5	6	4.25	11.5
14	9	9.25	7.25	7.75	4.75	7.75	5	12.3333
15	10.625	13.75	9	6	6	9.75	4.5	11.5
16	5.25	5.5	3	3.75	4.75	5.25	4	3.75
17		3.25	2.5	5.5	6.75	6.5	7.5	5.5
18	4.75	8.5	2.6667	6	7.75	5.75	3.25	5
19	6.375	9.75	3	5	7.25	5.5	4	6.25
20	8.75	7	2.6667	6.25	6.5	5.25	4.75	8.25
21	5	7	3.25	8.5	6	5.75	4.5	7
22	5.625	9.75	4.3333	6.5	5.5	6.5	6.25	8.25
23	3.25	8.75	3	5.5	4.5	5.25	4.25	7.25
24		8.25	3.5	4	4.75	4.25	3.3333	7
25	6.5	8.75		6.25	5.25	6.25	5	7.5
26	5.25	6	2.5	6	5	5.5	5.25	7.75
27	4	11.25	2.5	5.25	4.5	5	3.75	9.5
28	4	9	3	9	6	6	4.25	5
29	4.375	8.25	3.5	6.25	5.75	6.5	6.5	8.5
30	7.25	6	3.5	6.5	5.75	6.5	5.25	6
31	3		4	4.5	5.25	4	4.25	5
32	3.75		3	3.25	4.5	4.75	3.25	9.6667
33	2.75		3
34	2.75	4	3.75
35	5.25	7.25	2.6667	6	6	7.5		7.25
36	3	4.75	3.75	3.75	5.25	4.5	3.75	4.6667
37	3.25	3.5	3	5.25	6.5	7	2.5	9
38	3	4.25	2.75	5.5	4.5	3.25	3.25	5
39	5	5	2.25	5.25	4.75	6.75		5.75
40	3	4		4	6.75	4.5	2.75	6.25
41	3.5	6.25	2	5.5	6	5	3.3333	5.25
42	3	6.5	4.6667	3.75	6	5	3	5
43	6	5.75	2.75	5	5	5.5	4.3333	9.6667
44	5.75	6.25	5.5	5.6667	7.25			6.5
45	3.5	5.75	4	4.75	5	3.75	3.25	6.3333
46	3	7.75	2.6667	3.5	6.25	5	3.5	5.5
47	3.875	5	2.3333	6.25	5.75	6.25	3.5	7
48	5.75	5.3333	3.3333	5.75	6.5	4.5	3.25	5.25
49	3.625	6.5	3.3333	3.25	6	6	4	5
50	4	6.5	3	4.5	6	4.5	4	5.5
51	5.875	6.3333	2.5	4.25	6	7.5	3.25	6.5
52	6.25	8.5	7.25	8.5	4.75	8.5	3.75	8.75
53	4.5	8.25		4.5	6	4.75	2.75	6.3333
54	6	8.6667	2.75	5	6.5	6.5	3	5.3333
55	4.875	6	2.3333	4.25	4.75	6.75	3.5	5.3333
56	5.75	7.75	3.5	4.75	5.75	6.5	3.5	7
57	3.375	7.6667		7.5	5.75	5.5	3.5	4.5
58	5.375	4.75	4.75	4	6.25	8	6	6.6667
59	3.75	4.5	4.6667	6.25	4.25	6.25	4.25	6.75
60	3.75	5.75	2	5.75	5.25	3.75	2.75	6.3333
61		7	2.5	4.25	5	5.25	2.5	4.75
62	4	7.25	2.25	3.75	4.75	6	2.75	6.5
63	4.25	7.25	4	6.5	5.25	4.75	5	7.5
64	5	6.5	2	6.25	4	6.5	5.75	6
65	4.375	5.25	2.5	5.5	5.5	5	2.75	9.25
66	5.25	6.75	4	5	4.75	5	3	5.25
67	2.75	7	2.6667	5.5	5.25	4.75	4	6.25
68	3	4.5		4.5	5	5	2.75	6
69	3.5	6.25	3.5	3.75	5.75	4.5	3.5	6
70	3.75	5.5	4.3333	5	4.5	4	2.3333	6.25
71	3.5	5	4.25	4	5.25	4.5	4	5.25
72	3	5.75	2.75	3.5	5.75	9	3.25	6.5
73	5.5	5.5	4.75	5.5	6	4.6667	2.75	7
74	3.5	8	4	3.5	4.25	3	3.25	4.5
75	3.5	4.5	3.6667	5.5	4.5	3.25	3	4
76	2.625	7.5	2.25	4.75	5.5	2.75	3	3
77	6.25	5.75	2.25	4.25	6.25	4.25	3	6
78	4	6.25	2.5	6	6.25	3.25	3	5
79	3.75	5.75	4	4.75	5	6	4.25	7
80	3.5	8.25	3	4.75	6.5	3.25	3.25	4.75
81	6	8	5.25	8	4.25	5	3.25	6.25
82	4	6.75	4.75	4.75	4.75	5.5	2	5.6667
83	3.25	5.25	2.5	4	3.75	4.6667	3.6667	7.25
84	3	4.75	2.75	3.25	6.5	3.25	4	7.3333
85	4.25	6.5	4	6	4	4.75	4.5	8.75
86	6.375	6.25	3.5	5.25	5.5	3.5	2.75	6
87	4.5	8	4	4.25	4	7	4	7.75
88	6.75	7.5	5	4.25	5.25	6.5	5	5.75
89	5	4.25	4	4	4.75	4.6667	3.5	6.25
90	6.75	5	3.6667	3.5	4.5	3.3333	6	5.5
91	6.25	6.75		4.25	5.25	5.5	2.5	6.6667
92	3.75	5.75	4.6667	3	4.75	8	5	5.25
93	4.375	8.75	3.6667	4.5		6.25	3.25	6.25
94	5.25	7.5	2.75	5	5	9	4.5	7
95	4	7.5	4	5.75	3.5	4.6667	4.25	6.75
96	5.375	8.75	3	6.75	4.25	5.5	5.25	4
97	7.75	7.25		8	5.25	8.75	5	6.75
98	3.25	4.25		3.5	4.25	4.25	3.25	4.5
99	4.375	7.5	4	4.25	4.75	5.75	3	7.5
100	4.75	4.5		7.5	5.5	4.5	4.5	6.5
101	4.75	6.75	3.3333	4.75	5	7	2.6667	5
102	4.875	8	3	5	4.75	5.75	3	7
103	5.5	7.25	2.75	4.75	5	4.5	2.5	6.75
104	3.375		2	4	4.5	4.25	3.5	5
105	5	5.25	2	5.25	4.5	4.25	3.25	4.5
106	5.75	5.25	2.5	3.75	5.5	5	5.25	9.25
107	3.75	7.3333		4.25	4.25	8.75	4.5	7.75
108	4	4.5	2.6667	4.5	4.75	7.25	3.5	8
109		5.3333	3	10.5	5.5	8.5	6	8.75
110	3	4.75		5.5	5	5	4	6.25
111	5.375	8.25	5.6667	4.75	6.5	7.25	3.5	8
112	4	4.6667	3.6667	6	6.25	7	4.75	4.25
113	6.75	7.5	4	6.5	5.25	6	3.25	5.75
114	4.75	8.5	5	3.75	5.5	7.5	3.3333	8.5
115	5.375	7.75		6	4.25	7	3	4.75
116		5	3.6667	5.25	4.25	5.25	2.5	5
117		6.5	3.5	6	5.25	8.75	6.5	4.75
118	3.75	6.3333	4.25	4	4.25	5.5	3.3333	6.25
119	3.25	5.6667	4	4.25	5.5	5.75	4	4.5
120	3	4	3	4.75	4.75	4.75	3	5.75
121	3.25	4.75	3	5	4	5	2.75	5.75
122	4.375	10.3333	4	3	4.25	6.25	2.25	4.75
123	6	7.25	2	3	4.5	4.75	3	6.5
124	4.5	6	4	5	5.25	5.6667	4.5	5.5
125	3.375	7.5	6	4	6.75	4.5	2.75	6.25
126	3	6	3	2.75	4.5	4.75	2.3333	4.5
127	8.125	16.3333	5.5	7.75	5.75	12.5	6.25	6
128	8.875	12	7.6667	11.5	10.5	10.6667	7.25	11
129	4.375		2	5.5	5.75	5.25	3	5
130	4.75	9.25	4	7.5	5.75	7		6
131	4.75	6	4	7	4.75	5.75	4	8
132	5	11	3	7.75	7.25	8.25	4.3333	9.5
133	5.75	7.75	5.25	6.25	5	9	6.25	9
134	3.75	8	4.6667	4.25	6.25	7.5	3.3333	7.25
135	8.375	11.5	5.75	9	6.25	9	5	7.5
136	5.5	7	4	10.6667	7	6.75	7	6.25
137	5.25	8	8.75	12.5	6.25	8	7	9.25
138	8.375	8.6667	4.6667	10	6	8.75	6	8.75
139	3.5	3.5		3	5	5.25	3.25	5.5
140	4.75	5.75	2	4.6667	2.3333	4.5	2.5	7
141	3.25		2.25	4.25	3.75	4.5	4.75	6
142	4.25	3.25		4.25	4.5	5	3.75	5.75
143	3.5	8	2.3333	4.5	5	5.5	4.3333	6.75
144		7.75		6	3	7.25	3	4.5
145	4	4.3333	4	4.5	4.75	4.5	3.75	5.25
146		6.5	4	4.25	3	5.25	3.25	5.25
147	4.25	5	4	4.25	5.75	7	2.6667	6.25
148	4	7.3333	3.75	6.5	4.75	5.75	3.75	4.5
149		5		6.5	3.5	5.25	3.25	5.25
150	4.375	5.75	3.75	4	5.5	5	3	4.5
151	4.25	6.75	2.25	4.5	5	5.5	4.3333	6.75
152	4.25	7.25	3.25	5.75	6	4.75	4	6.5
153	5.5	5	4	4.75	7.25	5.75	3	4.5
154	4.875	8.75	5	6	4.75	6	3.6667	4.5
155	4.25	4	3.25	5.25	5.5	4.25	4.5	3.75
156	4.25	4.25	3	6.25	5	5.75	3	4.25
157	5.5	5.5	2.5	7	5	6	4.5	3.75
158	4.25		4	3.75	5	5	4	5.25
159	5.5	7.75	3	4	6.25	6.75	4	6
160	5.125	6.5	2.25	6	5			5
161	4	5.25	3	6.25	6.25	5.5	3.6667	4.75
162	8.375	5.5	5	9.75	8.75	9.6667	4.5	6.5
163	5	6.25	3	6.5	5.25	4.5	4.25	3.25
164	4.875	4.5	5	6.5	5.75	4.6667	3	4.75
165	4	7.25	4	5	5.75	6.3333	3.5	5.75
166	4.25	4.5	2.75	4	5.75	4.25	3	5
167	4.75	6.5	3.5	5.5	5	5	3.25	5.75
168	7.5	5	3	7.25	5.25	6.5	3	7.75
169	4.5	4.25	3.5	7	4.75	3.75	2.5	5
170	3.5	5.25	2.75	5	5	4.75	4.25	6.5
171	3.625	5.6667	3.75	7.75	4.5	5.25	5.3333	5.6667
172	8.25	9	11	8.25	5.25	6	5.75	4.5
173	3.75	2.75	3	3.5	4.75	3.75	2.6667	3.5
174	4.375	4.5	5.25	4.75	5.5	6.25	4.25	7.5
175	5.875	9	5.75	9	5.75	4.75	5.25	11.6667
176	7.875	5.5	4.3333	9.5	4.25	8	3.5	8.5
177	7.875	8	5.5	7.25	6	7	3.25	8
178	6	8.6667	6.6667	8.5	6.75	7	4	6.25
179	4	7	4.5	4.5	5.25	4	3	4.25
180	5	6.25	5.25	6.5	4	5.25	5.75	9.5
181	5.75	4.25	4	8.25	3	4.5	2.6667	6
182	3	4.5	3.6667	5.25	3.75	5	2.75	5
183	3.5	4	3	4	5.25	8.75
184	5.25	4.25	2	3.25	4.75	5.75	2.6667	5
185	3	4		5	5	4.25	3.3333	3.75
186	3.75	8.3333	3.25	4.25	4.25	4.25	4.3333	4.5
187	3	5.25	3.3333	3.25	3.5	3.25	2.5	5.5
188		4.3333	3.25	6.25		3.6667	4.25	8.3333
189	3.5	4.5	2.5	3.75	6	3.75	4.5	6.75
190		5.25		3.5	5.5	3.75	3.25	4.25
191	2.875	5.75	3	3.5		3.75	3.75	7
192		4.25	3.6667	5.5	5.75	2.3333	3.25	8
193	4	4	4	7.3333	5.75	4	2.6667	8.5
194		4	3.5	5	5.5	6	5.5	5
195		4.25	3	8.25				5
196		3.6667		3.5		5.6667	3.5	5
197	4.5	4.25	3	6.5	8.75	7.5	3.75	10.5
198	4	7.25	2.6667	5.5		2.5	4	7.5
199			2.75	4.75	5.75		5	7.75
200	4.375	6.25	3	6.25	5	4.5	2.5	4.5
201	5.5	4.25	2.5	4.25	5.75	4.75	2	3.25
202		5	3.5	6	4.25	3.75	4	5.5
203	5.625	5	3	4.75	3.75	7.5	5.5	7.25
204	11	7.3333	5.5	6.75	9	6.6667	5.75	13
205	6.5	5.5	2	5.25	5.25	4	2.5	5
206	4.75	4.5	4.3333	6	4.5	4.25	3	5.75
207	4.5	4	2.5	4.3333	3.25	4.5	3.5	5.5
208	7			4.5	5.75	6	5.25	6.25
209	7.5	7.6667	4	6	5.5	5	3.5	6.3333
210	5	6	2	5.5	3.75	2.75	3.5	5.75
211	5.875	5.5	2.6667	4.3333	4.75	5.75	3.5	5.5
212	5.25	9	4	4.5	5	3.75	2.75	6.75
213	3.875	5.6667	4	5.75	3.75	5.25	3.6667	5
214		4.5	2.6667	5	4.25	5.25	3	5.75
215	7.75	6.5	2	5.25	4.25	5.25	3.25	6.3333
216	3.25	6.3333	2.3333	4.75	5.5	3.75	3	5.75
217	5.25	5.25	2.5	4.75	3.25	2.75	2.75	5.25
218	5.25	4.75		4.75	5	3.75	6	5.75
219	4.25	3.5	3	4	5.5	2	3	6.25
220	5	7	3.25	7.3333	4.5	3.5	3.25	5.5
221	3.5	6.5	3	7.5	3.5	3.25	1.75	3.25
222	3.375	5.25	3	6.25	4	4.75	3.3333	4.75
223	6.25	5	2.5	5.5	5	4.25	3.25	5
224	6	5	3	5.3333	4.3333	5.5	2.75	4.25
225	4.75	8.25	4	6	5.25			5.5
226	7.25	4.6667	3	6.75	4.75	4.75	3.25	6.5
227	6.25	8	4.75	5.25	4.5	5	4.5	5.5
228		5	5	5.25	4.25	4	4	4.5
229	4.375	7.25	2	5	3.5	2.75	3.5	4.75
230	4.375	4.5	3.25	6	5.25	4.25	3.5	4
231	6.5	6.25	4.5	5.75	4.75	5.25	3.25	6
232	5.875	6.75	4	4.25	4.5	3.75	3.75	6.5
233	3.875	4.5	3.5	3.25	5	3.5	2.5	5.25
234	4.5	6	3	3.25	4	2.75	3.3333	6.25
235	4.25	5.25	3.5	3.5	4.75	3.75	4	5.25
236	4.625	3.5	3.3333	3.5	5.25	5	3	5
237	4.75	4.5	3.75	4.25	4.75	4.5	3.5	4.75
238	5.25	6	3.75	5.5	5.75	4.75	3	5.5
239	4.25	3.75	3.75	4	5.25	5.25	3.25	4.25
240	5.25	6	5	3.75	5.75	6.5	3.75	4.5
241	6	5.5	3.25	6.5	4.75	4.5	4	5.25
242	4.75	4.5	2.5	3.25	4.25	4	3.25	4.5
243	6	5.25	5	7.75	4.25	5.25	3.5	6
244	6.75	4.5	3	6.5	4.25	3.25	3.75	4.75
245	4		3.5	5.5	6	4	3.25	4.75
246	6.25	4	2.75	5.5	5.5	5.5	2.75	4
247	5.5	5.75	4.75	8.75		3.5	2.75	4
248	7.5	7.25	4.25	7.5	3.75	5.25	2	5.25
249	5.25	6	4.25	8.75	4.5	3.5	5	5.25
250	4.75	3.25	2.3333	5.25	3.25	3.5	3	5.5
251	5.75	4.75	1.75	7.25	4.5	3	4	4.25
252	4.375	5.5	4.5	5	5.25	3.75	2.5	4.75
253	6	7.25	3	7.75	4.25	4.75	3.75	4.75
254	5.25	6	2	6.25	4.5	3.75	3.75	5.25
255	4.5	6.25	4.5	5	3	5	4.5	4.5
256	5	5.25	4.5	5.75	3.5	4.75	5	6.25
257	3.75	4	3.5	3.75	3.25	4.75	4	4.75
258	5.5	6.25	4	4.75	4	3	2.3333	3.75
259	5.25	6.75	4.3333	6	4.5	4	4	6
260	3.625	6.25	2.3333	4	4	5	3.25	4.75
261	4.375	5.25		6.25	6.25	6.25	4.25	5.75
262	4	9.3333	8.75	5	5.25	6	4.25	5.75
263	7	11	3.3333	10.25	4.5	6.25	3.75	4
264	6.125	7.3333	3.5	9.25	4.5	4.6667	4.5	6
265		7.25	3.6667		4.25	4.25	2.5	4.25
266			4	9.5	4	5.75	2.5	5.5
267	8	10.3333	4	8.25	4.75	5	4.75	5.25
268	5.125	3	4.75	6.5	5.75	6.5	4	4.75
269	6.125	11.75	2.75	10.75	5.5	8	4	6.5
270	3			6.5	4	4	3.25	7
271	4	5.6667	2.75	5	4.5			5.25
272	4.75	5.25	2.75	5.5	4.25	4.75	3.25	4.5
273	5.25	6.25	3	5.75	5.75	5.25	2.75	8.75
274	4	9.25	2.25	9.75	5.25			6.5
275	5	6.5	2.5	5	5.5	3.3333	3.25	5.5
276	6	5.25	3.5	7	4	5	6.6667	4.5
277	6.25	5.25	3.3333	6	4.5			7
278	4.75	5.25	3	7.3333	5.5	4	4	5
279	6.5	7.75	4	7.25	4.5	3	2.6667	6
280	5.25	5.75	2.5	5.25	4.75	3.25	2.25	5.75
281				5.75	5	2.75	4	5.25
282	6.5	6.25	2.25	8.25	5.25	4.75	2.5	4
283	8.25	8	2.75	6.5	4.5	5.25	3.75	5.75
284	7.5	7	4.25	7	4.5	4.75	4.75	8
285	7.25	5.75	2.75	7	4.75	4.5	3.25	5.75
286	5.25	4.6667	3	5.25	4	3.75	4.5	7.25
287	5.25	5.25		9	3.3333	4.75	3.75	7.25
288	6.25	5.25	4.75	10.5	6	4.5	5.5	8.75
289	6	6.25	3.75	8	4.25	5.75	2.6667	5.25
290	4.875	5.25	2.5	5.5	5	3.5	4	6.75
291	6.25	5.5	3	5	5.25	3.25	5	5
292	8	6.25	4.3333	6.3333	4.25	5	4.25	7.5
293	6	7.75		8.75	4.75	6.25	3.75	5.75
294				6	5.5	3	4	6.5
295	7	6.5	5.5	8	4.25	4	4.25	5.5
296	6.375	6	4.6667	6.25	5	3.25	3	5.5
297	6.5	4.75	3.25	4.75	4.25	3.3333	4.25	5
298	6.5	8.5	4.6667	8.6667	4.75	3.5	4.25	7.25
299	8	8.25	3	7	5.75	5.75	5.25	6.25
300	6.5	6.25	3	5.3333	3.75	3.25	3.25	6.25
