# Supplementary material for: Genome wide association study of plant height and tiller number in hulless barley
Source: PLoS One. 2021 Dec 2;16(12):e0260723. doi: 10.1371/journal.pone.0260723 (PMC8639095; doi:10.1371/journal.pone.0260723)
Supplement: S2 Table — (XLSX) [file pone.0260723.s005.xlsx]

## Sheet: Sheet1
Variance sources	Degree of freedom	PH			Tiller
		Mean squer	F value	P value	Mean squer	F value	P value
Year(Y)	3	76713.1	442.451	0	323.899	116.576	0
Location(L)	2	78330.3	451.779	0	1474.98	530.868	0
Genotype(G)	299	2567.87	14.81	0	21.717	7.816	0
L×Y	1	126890	731.852	0	1109.34	399.267	0
L×G	590	411.085	2.371	0	6.631	2.387	0
L×Y×G	1131	478.102	2.758	0	6.31	2.271	0
