# Supplementary material for: Genome wide association study of plant height and tiller number in hulless barley
Source: PLoS One. 2021 Dec 2;16(12):e0260723. doi: 10.1371/journal.pone.0260723 (PMC8639095; doi:10.1371/journal.pone.0260723)
Supplement: S3 Table — (XLSX) [file pone.0260723.s006.xlsx]

## Sheet: Sheet1
Table S3 Number of prediction SLAF tags on each chromosome
Chromosome ID	Chromosome length	Expected SLAF number	Average SLAF distance
chr1H	558535432	46076	12122
chr2H	768075024	59310	12950
chr3H	699711114	57371	12196
chr4H	647060158	53150	12174
chr5H	670030160	52342	12801
chr6H	583380513	47376	12314
chr7H	657224000	52088	12618
chrUn	249774706	11297	22110
