# Supplementary material for: Genome wide association study of plant height and tiller number in hulless barley
Source: PLoS One. 2021 Dec 2;16(12):e0260723. doi: 10.1371/journal.pone.0260723 (PMC8639095; doi:10.1371/journal.pone.0260723)
Supplement: S4 Table — (XLSX) [file pone.0260723.s007.xlsx]

## Sheet: Sheet1
Table S4 Sequencing data statistics for each sample
Sample ID	BMK ID	Total Reads	GC Percentage(%)	Q30 Percentage(%)
1	aa	4886994	44.68	94.45
3	ab	4967720	43.13	94.39
4	ac	5344317	43.61	94.39
5	ad	6597392	44.13	94.41
6	ae	4468240	44.18	93.81
7	af	5883262	43.19	94.4
8	ag	5859715	43.6	94.69
9	ah	5074345	43.51	93.89
10	ai	3494989	43.67	91.82
11	aj	5056379	43.91	94.32
12	ak	6126193	43.66	94.44
13	al	5784066	43.6	94.42
14	am	3464081	46.17	93.99
15	an	5599169	43.19	94.66
16	ao	3996437	43.21	94.4
18	ap	5095393	43.03	94.39
19	aq	6069295	42.88	94.5
20	ar	3035048	43.44	94.25
21	as	4144306	43.27	93.95
23	at	6018546	42.88	94.2
24	au	6071520	43.31	94.34
25	av	4950224	42.52	94.39
26	aw	5725925	42.65	94.91
27	ax	4193935	42.93	94.73
29	ay	6239217	42.56	95.41
30	az	5874222	42.68	94.56
31	ba	7550984	43.81	94.15
32	bb	5936325	43.89	94.64
33	bc	5347308	42.68	94.63
35	bd	3170621	42.93	94.31
36	be	3320590	43.24	94.85
38	bf	5955962	42.62	94.55
39	bg	5784040	42.88	94.4
41	bh	4770092	42.35	94.71
42	bi	5822002	42.52	94.55
43	bj	5844375	42.82	94.12
45	bk	5219756	42.62	94.6
47	bl	3890325	44.06	94.42
48	bm	5001979	43.36	94.47
49	bn	5572533	42.76	94.68
51	bo	6100088	43.01	94.73
52	bp	5937579	42.87	94.43
53	bq	9240229	42.8	94.61
54	br	9354491	42.94	94.34
55	bs	11625001	42.77	94.71
57	bt	10087032	43.34	94.25
58	bu	10112743	43.2	94.51
59	bv	5967445	43.46	94.57
61	bw	8760859	42.82	94.75
62	bx	4397666	43.51	94.48
63	by	5639121	42.67	94.58
64	bz	6542862	42.96	94.45
66	ca	5362609	42.83	95.05
67	cb	5794530	43.02	94.52
71	cc	5924991	43.01	94.56
73	cd	5163597	43.65	94.49
74	ce	4366277	44.02	94.66
75	cf	6412268	42.93	94.77
76	cg	6058440	42.81	94.86
77	ch	5268794	43.26	94.6
78	ci	6940682	42.6	94.24
80	cj	5709711	43.05	94.6
82	ck	6263038	42.86	93.98
83	cl	4934064	43.7	94.39
84	cm	5459842	42.98	94.59
85	cn	5581565	42.89	95.08
86	co	5661557	42.47	94.56
88	cp	3195145	41.27	94.59
89	cq	6372566	42.5	94.63
90	cr	5067562	43.69	94.13
91	cs	4568526	42.91	94.25
93	ct	5089649	42.53	94.19
94	cu	5337776	43.35	94.31
95	cv	5175294	43.07	94.69
97	cw	4734814	44.77	94.49
98	cx	4589569	44.73	94.22
99	cy	4018705	44.41	94.15
100	cz	4852052	45.18	93.67
101	da	8426025	47.22	94.14
102	db	7182232	44.34	94.14
103	dc	5693018	44.56	94.34
104	dd	5375876	42.53	94.49
105	de	4749841	43.72	94.1
107	df	3749431	44.2	94.34
108	dg	3771200	44.19	94.17
109	dh	5091302	44.25	94.05
110	di	4911550	42.99	94.56
111	dj	4872022	43.67	94.31
112	dk	5902430	43.24	94.12
113	dl	4018447	44.47	94.15
114	dm	4075184	43.99	93.88
116	dn	3697878	44.25	93.88
117	do	4202289	47.03	94.03
118	dp	5987663	43.89	94.28
119	dq	4692959	46.21	93.98
120	dr	4571453	46.03	94.25
121	ds	3686307	46.4	93.94
123	dt	4227738	46.02	94.07
124	du	4834683	45.36	94.75
125	dv	4642670	43.46	94.16
127	dw	4850808	45.54	93.98
129	dx	3008184	43.98	94.01
130	dy	4023711	43.75	94.03
131	dz	3779854	43.7	94.13
132	ea	3305955	44	93.8
133	eb	5367711	44.15	94.39
134	ec	4758870	43.85	94.37
135	ed	5179233	44.18	94.44
136	ee	4855640	44.75	94.53
137	ef	3451694	45.08	94.62
138	eg	5009458	43.89	94.22
139	eh	5293318	43.59	93.9
140	ei	5746110	44.41	94.46
141	ej	4038948	44.41	94.23
142	ek	4062358	44.87	93.91
144	el	3399037	44.86	93.75
145	em	4161860	43.57	93.98
148	en	5430916	43.67	94.46
150	eo	3115145	45.7	93.97
151	ep	3253164	44.86	93.93
152	eq	4077424	45.3	94.1
154	er	4919848	43.74	94.42
155	es	3420959	44.13	94.15
157	et	5439681	43.99	94.54
158	eu	4053720	43.5	93.97
162	ev	3599587	43.53	93.99
163	ew	4443963	43.59	93.92
164	ex	4071087	44.59	93.77
165	ey	3523657	44.05	94.14
166	ez	3500265	44.7	94.03
167	fa	3773950	43.97	93.98
168	fb	3716094	43.97	93.21
170	fc	5867701	43.95	94.38
171	fd	3148684	43.32	94.1
172	fe	3535827	44.23	93.68
173	ff	4147444	43.87	93.64
174	fg	3085038	43.77	94.41
175	fh	5876767	43.95	94.49
176	fi	3941283	43.62	94.1
178	fj	3315154	43.33	93.89
179	fk	4125485	43.15	93.84
180	fl	5004160	44.56	94.27
181	fm	3671699	43.4	93.82
182	fn	4504011	43.46	93.82
183	fo	8175694	43.53	94.76
184	fp	5311666	43.08	95.2
185	fq	4168775	44.05	94.47
186	fr	5765100	43.02	94.77
187	fs	4854720	44.83	94.52
188	ft	5014431	42.6	93.89
189	fu	5578055	43.41	94.01
193	fv	5622779	43.08	94.71
196	fw	5728675	43.43	94.79
197	fx	4549081	42.9	94.71
198	fy	3321977	43.51	94.7
199	fz	6247531	42.53	94.69
201	ga	6790617	42.45	94.98
202	gb	6472610	42.81	94.77
203	gc	5898357	42.56	94.89
204	gd	4935806	43.42	94.66
205	ge	5506049	43	94.6
208	gf	7626511	44.28	94.99
209	gg	5753675	43.79	94.71
210	gh	5636976	42.16	94.84
211	gi	6339499	42.49	94.69
214	gj	5544906	43.93	94.61
215	gk	4876673	42.77	94.36
218	gl	13253792	44.23	94.7
220	gm	3474549	42.6	94.87
223	gn	5134382	43.31	94.56
226	go	3371029	44.22	94.3
227	gp	3218705	44.83	94.49
229	gq	4587473	43.55	94.68
230	gr	5337489	42.95	94.73
231	gs	3377939	44.52	94.45
232	gt	5546838	44.26	94.44
233	gu	4136850	43.76	94.67
234	gv	4802871	42.47	94.88
235	gw	6262148	43.9	93.59
236	gx	4787901	43.73	94.39
237	gy	4136896	44.1	94.24
242	gz	2986972	43.88	93.97
247	ha	5324271	44.58	94.41
250	hb	4246966	43.78	94.19
251	hc	3978774	44.05	93.61
252	hd	3445175	44.78	93.04
253	he	5885401	42.95	94.32
254	hf	3468795	43.73	93.37
255	hg	4612532	43.38	94.1
256	hh	5388223	43.89	94.04
257	hi	3666566	43.36	94.18
258	hj	2739743	43.68	93.46
259	hk	2557573	43.82	94.29
260	hl	4287675	43.42	94
261	hm	5181859	42.67	93.97
263	hn	5009510	43.28	94.17
266	ho	4102102	42.92	94.03
267	hp	3980663	42.76	93.74
268	hq	4894187	42.9	94
270	hr	4201508	42.71	94.14
271	hs	2717500	43.49	93.91
279	ht	4967344	42.71	94.62
280	hu	3472538	43.65	94.36
282	hv	5782244	42.85	94.48
283	hw	4738737	43.35	94.2
284	hx	4209382	43.39	93.96
285	hy	5289202	42.53	94.23
286	hz	2831414	43.41	94.25
287	ia	4927899	43.14	93.83
288	ib	4395203	42.81	94.39
289	ic	5260356	43.06	94.13
290	id	3466654	42.85	93.88
291	ie	3685167	42.62	94.27
292	if	4360239	42.51	93.62
293	ig	4803297	43.04	94.39
294	ih	4664538	42.69	94.42
295	ii	4832603	42.49	94.26
296	ij	4535291	42.73	94.49
297	ik	3952129	43.13	94.43
298	il	3522708	43.13	94.2
299	im	5433609	42.62	94.29
300	in	4628547	42.68	94.18
301	io	4433523	43.1	94.27
302	ip	4443696	42.74	94.24
304	iq	5222862	42.53	94.43
305	ir	3932902	42.5	94.4
306	is	5179538	42.58	94.12
307	it	5510433	42.68	94.16
308	iu	5033381	42.89	93.96
309	iv	4719627	42.42	94.33
310	iw	3936025	43.2	93.72
311	ix	4589082	42.65	94.28
312	iy	3525553	42.63	94.38
313	iz	3564713	43.05	94.28
316	ja	3720519	43	93.87
319	jb	4405989	42.64	94.01
320	jc	2901725	43.52	93.78
321	jd	4436257	43.61	93.88
322	je	5358075	42.7	94.31
324	jf	4902816	42.88	94.05
325	jg	5829441	43.67	94.04
327	jh	4898617	42.72	93.98
328	ji	4414298	43.09	94.19
329	jj	4061649	43.6	93.97
330	jk	3467425	42.31	94.41
331	jl	4733555	42.23	94
333	jm	2826898	42.9	94.07
334	jn	2675697	42.54	93.85
335	jo	4106838	44.35	93.81
336	jp	3421545	43.01	94.03
337	jq	3223550	44.08	93.72
338	jr	3105864	43.38	94.15
339	js	2568743	43.24	93.87
340	jt	2894023	42.17	94.21
341	ju	2560893	43.14	93.86
342	jv	3848845	42.53	93.43
343	jw	2474937	43.09	93.15
344	jx	2751178	42.63	93.77
347	jy	4831503	44.08	94.28
348	jz	4348658	44.72	93.88
349	ka	5182212	42.91	93.9
350	kb	3446448	42.57	93.87
351	kc	3269598	42.75	94.07
352	kd	2961025	43.36	94.16
353	ke	3189318	42.82	93.95
354	kf	2952606	43.29	94.05
355	kg	2248318	44.13	93.68
356	kh	4626310	43.21	93.61
357	ki	3296157	43.1	94.09
358	kj	3910677	43.25	93.83
359	kk	3081009	44.23	93.71
360	kl	2979441	43.3	93.85
361	km	2431013	44.91	93.32
362	kn	3372306	43.59	93.49
363	ko	2901144	44.17	93.74
364	kp	4332255	43.4	93.66
365	kq	3187651	42.85	93.65
366	kr	2553743	44.31	92.81
367	ks	4113235	43.77	93.07
368	kt	6977299	45.21	94.01
369	ku	4463531	44.17	94.32
371	kv	3591334	43.79	94.43
372	kw	3218679	43.03	93.38
373	kx	4132104	43.59	94.36
374	ky	2654881	44.41	94.39
375	kz	4388758	44.6	93.95
376	la	2251684	43.73	94.36
377	lb	4250517	43.67	94.31
378	lc	5977026	45.21	94.31
379	ld	2644413	43.35	94.41
380	le	4062269	44.34	94.81
381	lf	3420373	43.53	94.43
382	lg	5245814	42.94	94.82
383	lh	2934469	44.1	94.13
384	li	3718212	43.72	94.69
385	lj	3683617	43.76	94.51
386	lk	3219506	42.84	94.31
387	ll	3561452	44.68	94.31
388	lm	3339722	44.48	94.24
389	ln	2663361	43.86	94.27
SD	Rice	296538	40.28	93.87
