# Supplementary material for: Genome wide association study of plant height and tiller number in hulless barley
Source: PLoS One. 2021 Dec 2;16(12):e0260723. doi: 10.1371/journal.pone.0260723 (PMC8639095; doi:10.1371/journal.pone.0260723)
Supplement: S5 Table — (XLSX) [file pone.0260723.s008.xlsx]

## Sheet: Sheet1
Table S5 The number of SLAF tags
Sample ID	BMK ID	SLAF number	Total depth	Average depth
1	aa	252411	2991749	11.85
3	ab	246771	3495929	14.17
4	ac	248724	3492401	14.04
5	ad	255600	4195740	16.42
6	ae	248043	2621213	10.57
7	af	246696	3969846	16.09
8	ag	251420	3632077	14.45
9	ah	250250	3404729	13.61
10	ai	233403	1962432	8.41
11	aj	250731	3043951	12.14
12	ak	253381	4078694	16.1
13	al	250056	3561941	14.24
14	am	244440	1731156	7.08
15	an	251179	3956490	15.75
16	ao	243278	2491371	10.24
18	ap	245362	3426024	13.96
19	aq	249850	4384982	17.55
20	ar	218225	1895504	8.69
21	as	237971	2868067	12.05
23	at	239251	4353585	18.2
24	au	246699	4050637	16.42
25	av	245238	3592088	14.65
26	aw	244842	4233613	17.29
27	ax	230141	2953895	12.84
29	ay	247787	4629638	18.68
30	az	245589	4139626	16.86
31	ba	249604	5536187	22.18
32	bb	250736	3977515	15.86
33	bc	245263	3886576	15.85
35	bd	224575	2140314	9.53
36	be	215413	2087614	9.69
38	bf	245813	4442959	18.07
39	bg	246538	4194991	17.02
41	bh	238428	3551212	14.89
42	bi	245598	4371422	17.8
43	bj	242103	4228582	17.47
45	bk	244150	3848092	15.76
47	bl	236010	2440964	10.34
48	bm	245055	3639711	14.85
49	bn	248202	4079574	16.44
51	bo	250404	4494145	17.95
52	bp	247709	4355838	17.58
53	bq	253230	6601007	26.07
54	br	256829	6849206	26.67
55	bs	259904	8662068	33.33
57	bt	249474	7031318	28.18
58	bu	252825	6953582	27.5
59	bv	241288	4090764	16.95
61	bw	247999	6511301	26.26
62	bx	243552	3020180	12.4
63	by	247950	4170390	16.82
64	bz	251180	4821992	19.2
66	ca	246824	4010035	16.25
67	cb	249326	4125211	16.55
71	cc	244258	4299554	17.6
73	cd	244863	3406623	13.91
74	ce	240551	3185503	13.24
75	cf	248418	4529818	18.23
76	cg	246400	4409972	17.9
77	ch	242110	3382440	13.97
78	ci	244619	5185400	21.2
80	cj	243287	4292358	17.64
82	ck	248219	4642343	18.7
83	cl	234030	3556636	15.2
84	cm	245681	3903163	15.89
85	cn	243972	3979177	16.31
86	co	244189	4160975	17.04
88	cp	206215	1909075	9.26
89	cq	242680	4732228	19.5
90	cr	244934	3264744	13.33
91	cs	240131	3068903	12.78
93	ct	241776	3809763	15.76
94	cu	240161	3727442	15.52
95	cv	238068	3834475	16.11
97	cw	235329	2796085	11.88
98	cx	240116	2909851	12.12
99	cy	239174	2807128	11.74
100	cz	220072	2274371	10.33
101	da	248267	4418075	17.8
102	db	244078	5001825	20.49
103	dc	243969	3264539	13.38
104	dd	238742	3654061	15.31
105	de	244261	3559955	14.57
107	df	226398	2476290	10.94
108	dg	229781	2499946	10.88
109	dh	237818	3095237	13.02
110	di	241521	3730436	15.45
111	dj	237300	3277441	13.81
112	dk	247958	4327233	17.45
113	dl	237254	2714406	11.44
114	dm	241297	2709590	11.23
116	dn	211088	2271251	10.76
117	do	235241	2224559	9.46
118	dp	246861	4120983	16.69
119	dq	239806	2367476	9.87
120	dr	242602	2353202	9.7
121	ds	236490	1899165	8.03
123	dt	232803	2047274	8.79
124	du	246225	2797351	11.36
125	dv	243464	3384006	13.9
127	dw	246125	2673731	10.86
129	dx	224974	1980432	8.8
130	dy	239252	2943043	12.3
131	dz	240044	2577590	10.74
132	ea	219648	2079486	9.47
133	eb	245698	3610640	14.7
134	ec	240532	3249457	13.51
135	ed	241677	3459635	14.32
136	ee	240935	2827706	11.74
137	ef	217718	2179205	10.01
138	eg	239661	3599219	15.02
139	eh	242886	3829754	15.77
140	ei	244872	3471936	14.18
141	ej	227538	2572524	11.31
142	ek	228932	2470764	10.79
144	el	227259	2154229	9.48
145	em	233668	2996373	12.82
148	en	245061	3699494	15.1
150	eo	226619	1708498	7.54
151	ep	229984	2047215	8.9
152	eq	237083	2360383	9.96
154	er	243215	3521073	14.48
155	es	233281	2308197	9.89
157	et	249012	3692762	14.83
158	eu	238434	2955803	12.4
162	ev	235425	2538016	10.78
163	ew	234952	3090240	13.15
164	ex	235176	2475149	10.52
165	ey	239555	2333462	9.74
166	ez	214712	1937424	9.02
167	fa	239045	2695822	11.28
168	fb	231183	2617985	11.32
170	fc	246717	4096443	16.6
171	fd	219142	2184695	9.97
172	fe	227157	2448635	10.78
173	ff	234819	2976267	12.67
174	fg	227433	2181471	9.59
175	fh	244151	3948252	16.17
176	fi	236626	2736327	11.56
178	fj	232253	2321367	9.99
179	fk	235053	2962852	12.61
180	fl	242020	3140729	12.98
181	fm	233872	2637766	11.28
182	fn	241250	3285211	13.62
183	fo	250565	6162166	24.59
184	fp	238470	4139704	17.36
185	fq	227489	2627275	11.55
186	fr	240983	4366896	18.12
187	fs	244200	2889852	11.83
188	ft	234916	3697856	15.74
189	fu	245851	3966257	16.13
193	fv	244794	4270324	17.44
196	fw	245620	4268867	17.38
197	fx	217156	3358766	15.47
198	fy	202982	2243064	11.05
199	fz	233293	4788080	20.52
201	ga	233670	5238386	22.42
202	gb	234674	4927127	21
203	gc	233883	4458816	19.06
204	gd	233577	3667380	15.7
205	ge	233350	4018778	17.22
208	gf	246306	4365765	17.73
209	gg	238326	3547433	14.88
210	gh	233942	4439062	18.98
211	gi	234421	4824236	20.58
214	gj	243861	3936395	16.14
215	gk	227056	3590793	15.81
218	gl	259241	7962822	30.72
220	gm	201268	2389693	11.87
223	gn	225528	3602822	15.98
226	go	213351	1936779	9.08
227	gp	198105	1933310	9.76
229	gq	230897	2846027	12.33
230	gr	227204	3903316	17.18
231	gs	199163	1961779	9.85
232	gt	244668	3338565	13.65
233	gu	230720	2478411	10.74
234	gv	226808	3642128	16.06
235	gw	243964	4143208	16.98
236	gx	217723	2759504	12.67
237	gy	244146	2810924	11.51
242	gz	216196	1928848	8.92
247	ha	257234	3302558	12.84
250	hb	240109	2644210	11.01
251	hc	244604	2446429	10
252	hd	244989	2178319	8.89
253	he	248657	4268094	17.16
254	hf	235891	2153847	9.13
255	hg	244234	3201006	13.11
256	hh	244819	3345003	13.66
257	hi	221153	2337447	10.57
258	hj	205247	1713854	8.35
259	hk	228563	1663989	7.28
260	hl	238849	2732303	11.44
261	hm	242442	3766552	15.54
263	hn	242730	3289812	13.55
266	ho	235441	2999710	12.74
267	hp	230966	2929781	12.68
268	hq	235214	3583579	15.24
270	hr	240706	3160335	13.13
271	hs	185848	1660403	8.93
279	ht	242876	3751472	15.45
280	hu	225535	2098002	9.3
282	hv	244252	4156513	17.02
283	hw	246611	3203617	12.99
284	hx	231178	2855326	12.35
285	hy	243370	4010634	16.48
286	hz	220943	1859085	8.41
287	ia	247483	3698621	14.94
288	ib	231834	3225029	13.91
289	ic	240361	3848182	16.01
290	id	218228	2489651	11.41
291	ie	233817	2807755	12.01
292	if	232663	3309243	14.22
293	ig	238749	3183837	13.34
294	ih	243466	3535829	14.52
295	ii	243964	3719127	15.24
296	ij	243536	3458512	14.2
297	ik	240232	3024004	12.59
298	il	236584	2710492	11.46
299	im	244806	4058292	16.58
300	in	243835	3514351	14.41
301	io	244961	3276200	13.37
302	ip	245068	3382695	13.8
304	iq	243355	3991839	16.4
305	ir	237746	2907936	12.23
306	is	243364	3915911	16.09
307	it	244258	4065547	16.64
308	iu	242945	3740937	15.4
309	iv	233718	3594995	15.38
310	iw	233223	2860766	12.27
311	ix	236848	3482645	14.7
312	iy	228264	2652588	11.62
313	iz	229826	2434742	10.59
316	ja	237342	2678580	11.29
319	jb	235988	3295526	13.96
320	jc	224467	1886814	8.41
321	jd	242558	3044624	12.55
322	je	244013	3895927	15.97
324	jf	244673	3507827	14.34
325	jg	247488	4044209	16.34
327	jh	240939	3587424	14.89
328	ji	230614	3361947	14.58
329	jj	227707	2770339	12.17
330	jk	220668	2616096	11.86
331	jl	230639	3603405	15.62
333	jm	219257	1898877	8.66
334	jn	222408	1972572	8.87
335	jo	230935	2369905	10.26
336	jp	228198	2466262	10.81
337	jq	220004	1947681	8.85
338	jr	225876	2048181	9.07
339	js	216804	1892733	8.73
340	jt	217398	2195321	10.1
341	ju	216333	1807138	8.35
342	jv	225311	2920886	12.96
343	jw	214407	1726124	8.05
344	jx	211430	2033701	9.62
347	jy	237075	2940984	12.41
348	jz	228028	2468013	10.82
349	ka	228672	3652430	15.97
350	kb	215925	2547873	11.8
351	kc	215087	2295961	10.67
352	kd	211015	1938871	9.19
353	ke	221702	2320088	10.46
354	kf	220091	2111667	9.59
355	kg	209838	1479520	7.05
356	kh	241639	3249948	13.45
357	ki	224781	2334431	10.39
358	kj	219523	2627378	11.97
359	kk	213460	1780806	8.34
360	kl	201392	1821357	9.04
361	km	188440	1405619	7.46
362	kn	220275	2328611	10.57
363	ko	215013	1662894	7.73
364	kp	237973	2966804	12.47
365	kq	216094	2276438	10.53
366	kr	209902	1460434	6.96
367	ks	227581	2726044	11.98
368	kt	241129	3674248	15.24
369	ku	225771	2306086	10.21
371	kv	217604	2185187	10.04
372	kw	205098	2035372	9.92
373	kx	203038	2545160	12.54
374	ky	200577	1623114	8.09
375	kz	225692	2404910	10.66
376	la	175436	1381491	7.87
377	lb	223374	2713256	12.15
378	lc	238585	4052884	16.99
379	ld	205596	1768564	8.6
380	le	204165	2088080	10.23
381	lf	223107	2348802	10.53
382	lg	239075	4079017	17.06
383	lh	202707	1795512	8.86
384	li	220690	2414103	10.94
385	lj	204758	2161409	10.56
386	lk	212168	2337782	11.02
387	ll	214328	1967151	9.18
388	lm	225881	2075399	9.19
389	ln	189618	1618450	8.54
Total	300	379010	962296985	2538.98
