# Supplementary material for: Genome wide association study of plant height and tiller number in hulless barley
Source: PLoS One. 2021 Dec 2;16(12):e0260723. doi: 10.1371/journal.pone.0260723 (PMC8639095; doi:10.1371/journal.pone.0260723)
Supplement: S6 Table — (XLSX) [file pone.0260723.s009.xlsx]

## Sheet: Sheet1
Table S6 the statistics of sample SNP
Sample ID	BMK ID	Total SNP	SNP num	Integrity	Heter ratio
1	aa	14504892	2754597	0.1899	0.0267
3	ab	14504892	2174101	0.1499	0.0164
4	ac	14504892	2511422	0.1731	0.0169
5	ad	14504892	2879330	0.1985	0.0195
6	ae	14504892	2690824	0.1855	0.0191
7	af	14504892	2333253	0.1609	0.0164
8	ag	14504892	2830657	0.1952	0.0182
9	ah	14504892	2426257	0.1673	0.0175
10	ai	14504892	2294744	0.1582	0.0152
11	aj	14504892	2716674	0.1873	0.0159
12	ak	14504892	2598765	0.1792	0.0173
13	al	14504892	2669598	0.184	0.0165
14	am	14504892	2799608	0.193	0.0179
15	an	14504892	2327940	0.1605	0.0166
16	ao	14504892	2506224	0.1728	0.0149
18	ap	14504892	2438774	0.1681	0.0158
19	aq	14504892	2271279	0.1566	0.0166
20	ar	14504892	1862864	0.1284	0.0128
21	as	14504892	2036867	0.1404	0.0138
23	at	14504892	2077273	0.1432	0.0148
24	au	14504892	2523535	0.174	0.0154
25	av	14504892	2087323	0.1439	0.0151
26	aw	14504892	2136241	0.1473	0.0148
27	ax	14504892	1973156	0.136	0.0133
29	ay	14504892	2169334	0.1496	0.0246
30	az	14504892	2348008	0.1619	0.0165
31	ba	14504892	2294289	0.1582	0.0165
32	bb	14504892	2611886	0.1801	0.0168
33	bc	14504892	2159636	0.1489	0.0151
35	bd	14504892	1783468	0.123	0.0185
36	be	14504892	1860327	0.1283	0.0127
38	bf	14504892	2114159	0.1458	0.0152
39	bg	14504892	2278714	0.1571	0.0148
41	bh	14504892	1960294	0.1351	0.0147
42	bi	14504892	2086601	0.1439	0.015
43	bj	14504892	2094392	0.1444	0.0147
45	bk	14504892	2081216	0.1435	0.0144
47	bl	14504892	2393787	0.165	0.0159
48	bm	14504892	2188844	0.1509	0.0175
49	bn	14504892	2158291	0.1488	0.0148
51	bo	14504892	2250042	0.1551	0.0155
52	bp	14504892	2167115	0.1494	0.0156
53	bq	14504892	2847814	0.1963	0.0172
54	br	14504892	2553908	0.1761	0.0179
55	bs	14504892	2575741	0.1776	0.0244
57	bt	14504892	2548686	0.1757	0.0174
58	bu	14504892	2927127	0.2018	0.018
59	bv	14504892	2222758	0.1532	0.0156
61	bw	14504892	2255142	0.1555	0.0169
62	bx	14504892	2296731	0.1583	0.015
63	by	14504892	2139256	0.1475	0.0152
64	bz	14504892	2317800	0.1598	0.0174
66	ca	14504892	2119336	0.1461	0.0145
67	cb	14504892	2376068	0.1638	0.0168
71	cc	14504892	2265492	0.1562	0.0172
73	cd	14504892	2531904	0.1746	0.018
74	ce	14504892	2008111	0.1384	0.0137
75	cf	14504892	2548883	0.1757	0.016
76	cg	14504892	2249098	0.1551	0.0149
77	ch	14504892	2558995	0.1764	0.0159
78	ci	14504892	2145870	0.1479	0.0153
80	cj	14504892	1979262	0.1365	0.0142
82	ck	14504892	2156873	0.1487	0.0152
83	cl	14504892	1968130	0.1357	0.0153
84	cm	14504892	2265692	0.1562	0.0144
85	cn	14504892	2324081	0.1602	0.0145
86	co	14504892	2145359	0.1479	0.015
88	cp	14504892	1786169	0.1231	0.0123
89	cq	14504892	2223887	0.1533	0.014
90	cr	14504892	2379130	0.164	0.0151
91	cs	14504892	2351915	0.1621	0.0141
93	ct	14504892	2029473	0.1399	0.0147
94	cu	14504892	1984510	0.1368	0.0149
95	cv	14504892	1953800	0.1347	0.0143
97	cw	14504892	2184418	0.1506	0.0163
98	cx	14504892	2217107	0.1529	0.0164
99	cy	14504892	2068398	0.1426	0.0144
100	cz	14504892	1837076	0.1267	0.0139
101	da	14504892	2526180	0.1742	0.0176
102	db	14504892	2132654	0.147	0.0173
103	dc	14504892	2529722	0.1744	0.0175
104	dd	14504892	2094594	0.1444	0.0167
105	de	14504892	1996334	0.1376	0.0144
107	df	14504892	1949635	0.1344	0.0125
108	dg	14504892	2001036	0.138	0.0128
109	dh	14504892	2206689	0.1521	0.015
110	di	14504892	1985400	0.1369	0.014
111	dj	14504892	2160043	0.1489	0.0135
112	dk	14504892	2209293	0.1523	0.0146
113	dl	14504892	2081660	0.1435	0.0131
114	dm	14504892	2249241	0.1551	0.0134
116	dn	14504892	1740884	0.12	0.0127
117	do	14504892	2144046	0.1478	0.0148
118	dp	14504892	2152370	0.1484	0.0156
119	dq	14504892	2340194	0.1613	0.0152
120	dr	14504892	2220745	0.1531	0.017
121	ds	14504892	2124923	0.1465	0.0139
123	dt	14504892	2208875	0.1523	0.0148
124	du	14504892	2512656	0.1732	0.0143
125	dv	14504892	2184757	0.1506	0.0154
127	dw	14504892	2392479	0.1649	0.0155
129	dx	14504892	1901971	0.1311	0.0122
130	dy	14504892	1958179	0.135	0.0137
131	dz	14504892	2090152	0.1441	0.026
132	ea	14504892	1908912	0.1316	0.012
133	eb	14504892	2256023	0.1555	0.0157
134	ec	14504892	2066791	0.1425	0.0146
135	ed	14504892	2164760	0.1492	0.0153
136	ee	14504892	2284748	0.1575	0.0159
137	ef	14504892	1914188	0.132	0.0161
138	eg	14504892	2012645	0.1388	0.0155
139	eh	14504892	2120173	0.1462	0.0157
140	ei	14504892	2370984	0.1635	0.0238
141	ej	14504892	2094376	0.1444	0.0139
142	ek	14504892	2225645	0.1534	0.0145
144	el	14504892	2062555	0.1422	0.014
145	em	14504892	1881248	0.1297	0.0139
148	en	14504892	2230226	0.1538	0.0154
150	eo	14504892	2198926	0.1516	0.0147
151	ep	14504892	2016029	0.139	0.0135
152	eq	14504892	2501947	0.1725	0.0162
154	er	14504892	2061829	0.1421	0.015
155	es	14504892	1956672	0.1349	0.0142
157	et	14504892	2326307	0.1604	0.0168
158	eu	14504892	1939462	0.1337	0.0146
162	ev	14504892	1956822	0.1349	0.0137
163	ew	14504892	2050528	0.1414	0.0162
164	ex	14504892	2350477	0.162	0.0162
165	ey	14504892	2090236	0.1441	0.0154
166	ez	14504892	1997173	0.1377	0.0148
167	fa	14504892	1934136	0.1333	0.0133
168	fb	14504892	1944908	0.1341	0.015
170	fc	14504892	2212990	0.1526	0.0185
171	fd	14504892	1727661	0.1191	0.0132
172	fe	14504892	1874495	0.1292	0.0155
173	ff	14504892	1937427	0.1336	0.0152
174	fg	14504892	1800476	0.1241	0.018
175	fh	14504892	2340969	0.1614	0.0176
176	fi	14504892	2020433	0.1393	0.0133
178	fj	14504892	1854947	0.1279	0.0151
179	fk	14504892	1876492	0.1294	0.0148
180	fl	14504892	2220081	0.1531	0.0161
181	fm	14504892	1872829	0.1291	0.0138
182	fn	14504892	1977916	0.1364	0.0144
183	fo	14504892	2319709	0.1599	0.0156
184	fp	14504892	1918907	0.1323	0.0142
185	fq	14504892	2268379	0.1564	0.0146
186	fr	14504892	2068352	0.1426	0.0152
187	fs	14504892	2530924	0.1745	0.0185
188	ft	14504892	2068806	0.1426	0.0147
189	fu	14504892	2306873	0.159	0.0167
193	fv	14504892	2128865	0.1468	0.0153
196	fw	14504892	2215143	0.1527	0.0148
197	fx	14504892	1728194	0.1191	0.0124
198	fy	14504892	1716023	0.1183	0.0129
199	fz	14504892	2055051	0.1417	0.0169
201	ga	14504892	2040746	0.1407	0.0152
202	gb	14504892	2048117	0.1412	0.0145
203	gc	14504892	1967914	0.1357	0.0211
204	gd	14504892	1958385	0.135	0.0154
205	ge	14504892	2148746	0.1481	0.0139
208	gf	14504892	2356616	0.1625	0.019
209	gg	14504892	2190818	0.151	0.0153
210	gh	14504892	1882912	0.1298	0.013
211	gi	14504892	2082367	0.1436	0.016
214	gj	14504892	2361529	0.1628	0.0162
215	gk	14504892	1966271	0.1356	0.0147
218	gl	14504892	3128707	0.2157	0.0212
220	gm	14504892	1628398	0.1123	0.0126
223	gn	14504892	2065399	0.1424	0.0139
226	go	14504892	2114825	0.1458	0.017
227	gp	14504892	1509285	0.1041	0.0123
229	gq	14504892	2019490	0.1392	0.0134
230	gr	14504892	1963559	0.1354	0.0146
231	gs	14504892	1691991	0.1166	0.0139
232	gt	14504892	2358366	0.1626	0.0157
233	gu	14504892	2132073	0.147	0.0155
234	gv	14504892	1823698	0.1257	0.0143
235	gw	14504892	1997378	0.1377	0.0156
236	gx	14504892	1874541	0.1292	0.0139
237	gy	14504892	2261586	0.1559	0.0174
242	gz	14504892	1731765	0.1194	0.0136
247	ha	14504892	2992282	0.2063	0.0145
250	hb	14504892	2325518	0.1603	0.015
251	hc	14504892	2432054	0.1677	0.016
252	hd	14504892	2292248	0.158	0.0182
253	he	14504892	2209482	0.1523	0.0145
254	hf	14504892	2257801	0.1557	0.0152
255	hg	14504892	2246862	0.1549	0.016
256	hh	14504892	2729665	0.1882	0.0172
257	hi	14504892	1895177	0.1307	0.0153
258	hj	14504892	1678125	0.1157	0.0126
259	hk	14504892	1913476	0.1319	0.0146
260	hl	14504892	2440783	0.1683	0.0152
261	hm	14504892	2137164	0.1473	0.0155
263	hn	14504892	2461501	0.1697	0.0157
266	ho	14504892	1911576	0.1318	0.0139
267	hp	14504892	1830352	0.1262	0.0133
268	hq	14504892	1948305	0.1343	0.014
270	hr	14504892	1904561	0.1313	0.0132
271	hs	14504892	1382373	0.0953	0.0108
279	ht	14504892	1981777	0.1366	0.0136
280	hu	14504892	2210714	0.1524	0.0154
282	hv	14504892	2075724	0.1431	0.0166
283	hw	14504892	2312772	0.1594	0.0346
284	hx	14504892	2060670	0.1421	0.0137
285	hy	14504892	2000974	0.138	0.0137
286	hz	14504892	1789859	0.1234	0.0115
287	ia	14504892	2029126	0.1399	0.0143
288	ib	14504892	1860256	0.1283	0.0133
289	ic	14504892	2050753	0.1414	0.0141
290	id	14504892	1637811	0.1129	0.0121
291	ie	14504892	1744653	0.1203	0.0128
292	if	14504892	1744123	0.1202	0.0131
293	ig	14504892	2260105	0.1558	0.0186
294	ih	14504892	1971796	0.1359	0.0148
295	ii	14504892	1916547	0.1321	0.014
296	ij	14504892	1934822	0.1334	0.0139
297	ik	14504892	1891532	0.1304	0.0135
298	il	14504892	1796230	0.1238	0.0135
299	im	14504892	2084529	0.1437	0.0137
300	in	14504892	1962506	0.1353	0.014
301	io	14504892	2062955	0.1422	0.0133
302	ip	14504892	1948832	0.1344	0.014
304	iq	14504892	1971952	0.136	0.0159
305	ir	14504892	1900439	0.131	0.0126
306	is	14504892	2010567	0.1386	0.0143
307	it	14504892	2107186	0.1453	0.0135
308	iu	14504892	2055881	0.1417	0.0136
309	iv	14504892	1772356	0.1222	0.0124
310	iw	14504892	1995745	0.1376	0.0143
311	ix	14504892	1957286	0.1349	0.0135
312	iy	14504892	1786200	0.1231	0.013
313	iz	14504892	2072229	0.1429	0.0138
316	ja	14504892	2012794	0.1388	0.0148
319	jb	14504892	1930632	0.1331	0.0144
320	jc	14504892	1982029	0.1366	0.0147
321	jd	14504892	2008767	0.1385	0.0147
322	je	14504892	2004629	0.1382	0.0155
324	jf	14504892	2014585	0.1389	0.0161
325	jg	14504892	2140280	0.1476	0.0145
327	jh	14504892	1943395	0.134	0.0143
328	ji	14504892	1835141	0.1265	0.0135
329	jj	14504892	1780629	0.1228	0.0136
330	jk	14504892	1648043	0.1136	0.0126
331	jl	14504892	1823831	0.1257	0.0136
333	jm	14504892	1779667	0.1227	0.0124
334	jn	14504892	1630152	0.1124	0.0116
335	jo	14504892	2040911	0.1407	0.0145
336	jp	14504892	1807136	0.1246	0.013
337	jq	14504892	1776010	0.1224	0.012
338	jr	14504892	2016979	0.1391	0.0132
339	js	14504892	1550971	0.1069	0.0129
340	jt	14504892	1547704	0.1067	0.0126
341	ju	14504892	1632103	0.1125	0.0123
342	jv	14504892	1691468	0.1166	0.0129
343	jw	14504892	1604118	0.1106	0.0118
344	jx	14504892	1489839	0.1027	0.0108
347	jy	14504892	2149879	0.1482	0.0156
348	jz	14504892	2006570	0.1383	0.0161
349	ka	14504892	2015826	0.139	0.016
350	kb	14504892	1625153	0.112	0.0138
351	kc	14504892	1687619	0.1163	0.0134
352	kd	14504892	1753678	0.1209	0.0133
353	ke	14504892	1704780	0.1175	0.0145
354	kf	14504892	1679492	0.1158	0.0242
355	kg	14504892	1658512	0.1143	0.0115
356	kh	14504892	1962785	0.1353	0.0151
357	ki	14504892	1795227	0.1238	0.0138
358	kj	14504892	1887990	0.1302	0.0144
359	kk	14504892	1717308	0.1184	0.0121
360	kl	14504892	1687924	0.1164	0.0125
361	km	14504892	1392326	0.096	0.012
362	kn	14504892	1755445	0.121	0.0177
363	ko	14504892	1777750	0.1226	0.0127
364	kp	14504892	1937174	0.1336	0.0155
365	kq	14504892	1621850	0.1118	0.0123
366	kr	14504892	1628867	0.1123	0.013
367	ks	14504892	1809342	0.1247	0.0144
368	kt	14504892	2305199	0.1589	0.0184
369	ku	14504892	2015915	0.139	0.014
371	kv	14504892	2099102	0.1447	0.0147
372	kw	14504892	1810660	0.1248	0.0156
373	kx	14504892	1965086	0.1355	0.0155
374	ky	14504892	1546438	0.1066	0.0116
375	kz	14504892	1842891	0.1271	0.0145
376	la	14504892	1261835	0.087	0.0102
377	lb	14504892	2018888	0.1392	0.0147
378	lc	14504892	2114485	0.1458	0.0163
379	ld	14504892	1638070	0.1129	0.0114
380	le	14504892	1557791	0.1074	0.0127
381	lf	14504892	1965905	0.1355	0.0129
382	lg	14504892	1914214	0.132	0.0156
383	lh	14504892	1689109	0.1165	0.0116
384	li	14504892	1747466	0.1205	0.0137
385	lj	14504892	1533690	0.1057	0.0122
386	lk	14504892	1624942	0.112	0.0126
387	ll	14504892	1575412	0.1086	0.0124
388	lm	14504892	2184587	0.1506	0.0159
389	ln	14504892	1406759	0.097	0.011
