# Supplementary material for: Genome wide association study of plant height and tiller number in hulless barley
Source: PLoS One. 2021 Dec 2;16(12):e0260723. doi: 10.1371/journal.pone.0260723 (PMC8639095; doi:10.1371/journal.pone.0260723)
Supplement: S7 Table — (CSV) [file pone.0260723.s010.csv]

SNP	16XN	17HB	17XN	18HB	18XN	19HB	19XN	19GN	Blup
chr1H_361392454				3.94E-06
chr1H_361392481				3.94E-06
chr1H_361427032				8.07E-06					7.93E-06
chr1H_361427080				8.07E-06					7.93E-06
chr1H_361559635				9.06E-06	3.24E-06	7.21E-06			3.23E-07
chr1H_361678936				9.54E-06
chr1H_361883647				2.98E-06
chr1H_362537941				3.84E-06					4.98E-06
chr1H_362615381					9.90E-06
chr1H_362662722				7.18E-07	5.60E-06				1.26E-07
chr1H_362900383				3.74E-06					8.98E-06
chr1H_363219909					8.68E-06
chr1H_363582152					9.02E-06
chr1H_363582209					9.02E-06
chr1H_363683721					2.67E-06
chr1H_363683722					2.67E-06
chr1H_363683895					9.05E-07
chr1H_363683922					9.05E-07
chr1H_363683992					2.67E-06
chr1H_363815978					8.56E-06
chr1H_363815992					6.52E-06
chr1H_363821470					3.64E-06
chr1H_363821536					3.64E-06
chr1H_364052906					2.01E-06
chr1H_364663750					9.65E-06
chr1H_364946436				9.75E-06
chr1H_365236026				8.03E-06
chr1H_367743888					5.36E-06
chr1H_368479876					9.78E-06
chr1H_520342660								9.43E-06
chr1H_520694373								6.99E-06
chr2H_10438001									3.59E-06
chr2H_16923790									1.03E-06
chr2H_17523040			2.57E-06						1.31E-06
chr2H_18789786		4.32E-07				5.38E-06			5.16E-07
chr2H_19799539					7.27E-06				1.82E-06
chr2H_19799553					7.27E-06				2.02E-06
chr2H_19799561					9.36E-07		8.98E-06		1.97E-07
chr2H_19799577					8.08E-06				1.88E-06
chr2H_19799601					7.17E-06				1.58E-06
chr2H_19799799									2.40E-06
chr2H_19935740									6.63E-06
chr2H_580741338							7.54E-06
chr2H_635875078	9.71E-06
chr2H_97051748								7.98E-06
chr3H_13975988								1.46E-06
chr3H_238261138	8.70E-06
chr3H_358135643				4.17E-06					3.77E-06
chr3H_358135737				1.16E-06					1.33E-06
chr3H_358135990				7.18E-06					7.15E-06
chr3H_507889107								3.36E-06
chr3H_507889182								3.36E-06
chr3H_516238436							1.55E-07
chr3H_516460366							9.58E-06
chr3H_516653281							7.01E-06
chr3H_607092632	8.86E-06
chr3H_685769283								1.26E-06	6.48E-07
chr3H_689622382			4.27E-06						5.30E-06
chr3H_689622413			4.27E-06						5.30E-06
chr3H_689622437			4.27E-06						5.30E-06
chr3H_689622496			5.35E-06
chr3H_689622674			4.01E-06						6.11E-06
chr3H_689622740			8.61E-06						6.56E-06
chr3H_689622782			4.74E-06						5.58E-06
chr3H_699166174					2.91E-06
chr3H_699166271					1.79E-06
chr4H_155531260				7.10E-06
chr4H_155531472				9.19E-06
chr4H_615541221			3.18E-06
chr4H_615541238			6.80E-06
chr4H_616988525				7.81E-06
chr4H_616988819				3.19E-06
chr4H_617339823				5.79E-06					5.97E-06
chr4H_96539174									2.91E-06
chr5H_117181885							1.70E-06
chr5H_370850094					4.23E-07		1.06E-06		7.10E-08
chr5H_396119702			3.97E-06
chr5H_405619542							2.98E-06
chr5H_436793849									2.58E-06
chr5H_439315824									6.05E-06
chr5H_439319477									1.31E-06
chr5H_439319561									1.31E-06
chr5H_439407486									6.77E-06
chr5H_440339455			2.56E-06
chr5H_440339456			2.56E-06
chr5H_440339702			4.45E-06
chr5H_440339719			5.88E-06
chr5H_440364861			8.65E-06
chr5H_443522422									6.47E-06
chr5H_470858718			7.05E-06
chr5H_470858779			7.05E-06
chr5H_493561142					4.74E-06
chr5H_493561143					5.11E-06
chr5H_508908664	8.12E-06
chr5H_649041084		6.74E-06
chr6H_92995026								3.44E-06
chr6H_92995046								3.44E-06
chr7H_195465610	6.32E-06
chr7H_22789322			1.34E-06				2.75E-07		2.39E-06
chr7H_23260349			1.24E-06				7.12E-06
chr7H_23260380			1.24E-06				7.12E-06
chr7H_23260405			1.36E-06				6.81E-06
chr7H_23310403			6.69E-06				5.00E-08
chr7H_23513798			1.59E-06				1.27E-07
chr7H_24289721			6.28E-06				2.63E-06		9.36E-06
chr7H_25246066				4.81E-07
chr7H_25246165				4.81E-07
chr7H_25246333				4.87E-07
chr7H_321390167					7.68E-07		5.79E-07		2.14E-08
chr7H_444181572		4.90E-06
chr7H_444181629		4.46E-06
chr7H_53666761									2.28E-06
chr7H_85077624									2.09E-06
