# Supplementary material for: Genome wide association study of plant height and tiller number in hulless barley
Source: PLoS One. 2021 Dec 2;16(12):e0260723. doi: 10.1371/journal.pone.0260723 (PMC8639095; doi:10.1371/journal.pone.0260723)
Supplement: S8 Table — (CSV) [file pone.0260723.s011.csv]

SNP	16XN	17HB	17XN	18HB	18XN	19HB	19XN	19GN	Blup
chr1H_15713032		2.86E-10
chr1H_16644434		4.29E-06
chr1H_16644472		4.73E-06
chr1H_16644524		4.73E-06
chr1H_17920884		6.92E-06
chr1H_25360043				4.41E-07
chr1H_31557214		1.25E-09
chr1H_31557295		1.25E-09
chr1H_366783763		5.86E-06
chr1H_366915176		5.18E-09
chr1H_367198320		8.91E-06
chr1H_367252957									2.94E-06
chr1H_367252957		8.34E-10
chr1H_367358028		3.02E-06
chr1H_367652959		2.65E-06
chr1H_367653000		2.92E-06
chr1H_367826176		4.81E-06
chr1H_368479876		5.65E-06
chr1H_368666263		7.14E-07
chr1H_368913193		7.88E-06
chr1H_368913553		7.88E-06
chr1H_369489578		3.33E-07
chr1H_380764636		3.26E-06
chr1H_380764637		3.26E-06
chr1H_380764861		1.69E-06
chr1H_380764950		3.26E-06
chr1H_381163220		2.47E-09
chr1H_381203431		1.21E-09							3.47E-06
chr1H_386302606		2.15E-06
chr1H_394570212		1.55E-06							1.05E-07
chr1H_394787146		2.69E-09							8.51E-08
chr1H_394787183		2.69E-09							8.51E-08
chr1H_394794365		2.36E-09						9.00E-07	1.02E-06
chr1H_395090804		2.78E-06
chr1H_395090817		3.25E-06
chr1H_395212288		4.47E-08
chr1H_397094908		3.32E-08
chr1H_397283948		8.40E-06
chr1H_397455990		1.39E-06
chr1H_398123688		5.28E-10							3.35E-07
chr1H_398123692		4.49E-10							3.72E-07
chr1H_398123795		2.86E-07
chr1H_398195507		4.33E-06
chr1H_398261934		6.21E-06						1.45E-08	1.87E-07
chr1H_398272335		2.47E-11							2.53E-06
chr1H_398379784		1.94E-11
chr1H_398404343		9.40E-07						1.83E-07	4.35E-06
chr1H_398404684		5.12E-07						3.92E-07	2.33E-06
chr1H_398417690								4.39E-06
chr1H_398554800								6.62E-06
chr1H_398554809								6.62E-06
chr1H_398555081								6.62E-06
chr1H_398586310		2.41E-11							3.54E-06
chr1H_398753817								9.94E-06	2.45E-07
chr1H_398753817		3.54E-10
chr1H_398755433		6.60E-08
chr1H_398769831		5.20E-10							1.65E-07
chr1H_398864134								3.33E-06
chr1H_398864134		1.17E-10							5.61E-08
chr1H_398952569		6.11E-11
chr1H_398953234		1.50E-09							1.30E-08
chr1H_398974109		2.75E-10
chr1H_399706273		4.28E-10							3.50E-07
chr1H_399712661								2.09E-06	1.25E-06
chr1H_399712661		2.38E-10
chr1H_399735069		1.49E-09
chr1H_399744846		1.79E-07
chr1H_399804551		8.40E-12							2.44E-06
chr1H_399856951		2.55E-09
chr1H_399870767		1.89E-07
chr1H_399878365		6.30E-06						1.55E-06
chr1H_399878706		2.54E-06						2.03E-06
chr1H_399953217		7.57E-12							2.15E-06
chr1H_399976025									1.13E-07
chr1H_399976025		6.58E-13
chr1H_400818651		8.04E-11
chr1H_400827705		1.10E-10
chr1H_400827983		1.96E-07
chr1H_401065312		2.24E-07
chr1H_401092039		2.95E-11
chr1H_401108476		1.24E-07						4.89E-06
chr1H_401108803		7.67E-08						3.13E-06
chr1H_401116488		6.59E-07
chr1H_401116732		6.59E-07
chr1H_401190964								4.85E-07
chr1H_403859336		6.27E-06
chr1H_404184859		2.37E-06
chr1H_404184916		2.37E-06
chr1H_406515710		1.42E-06
chr1H_406515754		1.41E-06
chr1H_406515767		7.46E-07
chr1H_406515982		1.30E-06
chr1H_406515983		1.30E-06
chr1H_406570340		1.65E-06
chr1H_406570358		1.65E-06
chr1H_406570361		4.26E-06
chr1H_406570372		1.65E-06
chr1H_406570666		4.26E-06
chr1H_406570673		4.22E-06
chr1H_406570716		1.65E-06
chr1H_406595269		3.10E-06
chr1H_406595274		3.74E-06
chr1H_406661668		3.84E-06
chr1H_406669452		4.89E-06
chr1H_406669651		5.44E-06
chr1H_406669664		5.44E-06
chr1H_406669730		5.44E-06
chr1H_406845744		1.16E-07
chr1H_406846018		4.26E-09
chr1H_406846032		9.95E-08
chr1H_406846101		4.26E-09
chr1H_406879895		1.01E-07
chr1H_406879977		1.01E-07
chr1H_406879998		1.40E-06
chr1H_406880008		1.01E-07
chr1H_406880261		1.01E-07
chr1H_406925155		8.12E-06
chr1H_407560016		3.75E-06
chr1H_407560048		3.75E-06
chr1H_407560302		3.75E-06
chr1H_407560303		3.75E-06
chr1H_407572364		5.25E-06
chr1H_407662078		5.14E-07
chr1H_407662101		1.42E-07
chr1H_407938679		4.79E-06
chr1H_408065310		3.61E-06
chr1H_408065344		3.61E-06
chr1H_408200530		4.78E-06
chr1H_408389679		7.56E-07
chr1H_408389710		7.56E-07
chr1H_408680963		8.26E-06
chr1H_408700704		6.01E-06
chr1H_408700776		5.46E-06
chr1H_408707381		6.31E-07
chr1H_408707407		6.31E-07
chr1H_408707618		8.08E-07
chr1H_408747204		6.95E-07
chr1H_408747218		6.96E-07
chr1H_408747302		6.96E-07
chr1H_408747616		3.16E-06
chr1H_408747635		3.42E-06
chr1H_408747647		3.42E-06
chr1H_408747690		4.32E-06
chr1H_408847487		3.37E-06
chr1H_408847540		4.26E-06
chr1H_409294084		8.16E-06
chr1H_409459971								4.56E-06
chr1H_409481934		7.50E-07
chr1H_409481956		9.06E-07
chr1H_409482114		8.83E-07
chr1H_409636104		3.38E-08
chr1H_409884033		9.70E-07
chr1H_409884046		9.70E-07
chr1H_409884369		9.53E-07
chr1H_409899786		3.68E-07
chr1H_409900159		3.06E-07
chr1H_409900181		3.06E-07
chr1H_409924485		7.77E-07
chr1H_409924588		6.93E-07
chr1H_410048834		4.66E-06
chr1H_410049048		4.56E-06
chr1H_410049103		4.48E-06
chr1H_410060661		1.44E-06
chr1H_410132648		2.47E-07
chr1H_410132681		2.47E-07
chr1H_410132970		2.19E-07
chr1H_428082145		5.09E-08						2.73E-06	2.82E-06
chr1H_428082154		1.06E-08						6.91E-06	5.23E-06
chr1H_428082155		5.11E-08						9.21E-06	3.81E-06
chr1H_429267257		5.03E-06
chr1H_431437285						9.67E-06
chr1H_441140587						9.94E-06
chr1H_458034514		1.36E-07
chr1H_458088281		3.21E-06
chr1H_458180197		2.08E-07
chr1H_458180210		2.08E-07
chr1H_458768262		2.56E-08
chr1H_458768487		7.30E-09
chr1H_458895889		9.15E-06
chr1H_458895902		3.56E-06
chr1H_458906157		8.61E-09
chr1H_458962496		1.36E-10
chr1H_459078727		2.88E-06
chr1H_459079028		3.28E-07
chr1H_459140857		5.91E-13
chr1H_459140885		1.17E-09
chr1H_459140923		5.91E-13
chr1H_459140924		5.20E-13
chr1H_459140926		5.91E-13
chr1H_459141118		5.91E-13
chr1H_459190330		7.56E-08
chr1H_459217428	8.15E-06	6.07E-11
chr1H_459263860		1.98E-06
chr1H_459263873		1.63E-06
chr1H_459263944		1.30E-06
chr1H_459296627		8.96E-10
chr1H_459296687		4.05E-11
chr1H_459297008		2.50E-10
chr1H_459302047		1.29E-06
chr1H_459340156		5.81E-12
chr1H_459340408		1.56E-12
chr1H_459340422		1.56E-12
chr1H_459363468		3.76E-07
chr1H_459363813		2.29E-08
chr1H_459387801		5.86E-08
chr1H_459405368		1.87E-06
chr1H_459405703		2.30E-06
chr1H_459424787		3.73E-09
chr1H_459425008		8.88E-10
chr1H_459564907		1.95E-10
chr1H_459564930		2.52E-10
chr1H_459648375		1.20E-13
chr1H_459911038		3.98E-08
chr1H_461082175		5.30E-07
chr1H_461161059		5.46E-07
chr1H_461324060		4.65E-10
chr1H_461324061		1.35E-09
chr1H_461347241		8.91E-11
chr1H_461347340		8.91E-11
chr1H_461667641		4.56E-07
chr1H_461716472		7.32E-09
chr1H_461716598		2.31E-09
chr1H_461735912		1.15E-08
chr1H_461736002		1.87E-08
chr1H_461885146		3.54E-07
chr1H_469277660		7.34E-08
chr1H_469309277		5.71E-06
chr1H_470132065		6.42E-07
chr1H_470132071		9.17E-07
chr1H_470132140		1.12E-06
chr1H_470143301		6.45E-07
chr1H_470316410		8.84E-10
chr1H_470316510		5.71E-07
chr1H_470418315		5.28E-07
chr1H_470499573		2.73E-06
chr1H_470642963		5.80E-07
chr1H_470642998		5.80E-07
chr1H_470695780		1.52E-07
chr1H_470709133		5.95E-07
chr1H_471074334		1.77E-06
chr1H_471194666		5.27E-07
chr1H_471194700		5.27E-07
chr1H_471194716		5.64E-07
chr1H_471370779		2.27E-09
chr1H_471370784		2.27E-09
chr1H_471370815		2.27E-09
chr1H_471370823		3.35E-10
chr1H_471371109		2.27E-09
chr1H_471371123		7.62E-10
chr1H_471401405		1.51E-10
chr1H_471401824		7.00E-10
chr1H_471405083		5.60E-06
chr1H_471405397		3.54E-08
chr1H_471434897		3.32E-10
chr1H_471435197		7.87E-08
chr1H_471468088		3.25E-07
chr1H_471468092		1.93E-06
chr1H_471468097		1.93E-06
chr1H_471468397		1.35E-07
chr1H_471468398		6.73E-10
chr1H_471540206		3.20E-07
chr1H_471540435		3.20E-07
chr1H_471540477		2.64E-10
chr1H_471540523		3.20E-07
chr1H_471622940		1.26E-08
chr1H_471626256		1.03E-08
chr1H_471634066		1.37E-06
chr1H_471673756							4.55E-06
chr1H_471673808							4.55E-06
chr1H_471804432		4.86E-06
chr1H_471804444		4.86E-06
chr1H_471804521		1.15E-07
chr1H_471804746		4.86E-06
chr1H_471851461		1.98E-06
chr1H_471978322		3.01E-06
chr1H_472074806		1.26E-08
chr1H_472074858		2.19E-08
chr1H_472074874		7.54E-08
chr1H_472194539		7.44E-07
chr1H_472389657		7.40E-07
chr1H_472390025		6.42E-09
chr1H_472390350		7.21E-09
chr1H_472915795		1.03E-06
chr1H_472915816		1.03E-06
chr1H_473510142		3.28E-08
chr1H_473569783		5.62E-06
chr1H_476615896		3.60E-06
chr1H_490355792		8.49E-06
chr1H_490355824		8.49E-06
chr1H_490355857		8.49E-06
chr1H_490355872		6.95E-06
chr1H_491337197		5.64E-06
chr1H_497724819		3.52E-10
chr1H_497724859		1.09E-09
chr1H_497975113		3.91E-08
chr1H_497975353		2.30E-08
chr1H_497975359		2.30E-08
chr1H_497975413		2.92E-08
chr1H_498035439		1.98E-09
chr1H_498101900		1.36E-11
chr1H_498105084		7.38E-06
chr1H_498114545		3.34E-09
chr1H_498230723		1.49E-07
chr1H_498230935		1.49E-07
chr1H_498230936		1.49E-07
chr1H_498230959		8.48E-08
chr1H_498230960		1.57E-07
chr1H_498259514		8.74E-06
chr1H_498259691		9.94E-06
chr1H_498435400		3.49E-10
chr1H_498435436		1.63E-09
chr1H_498495127		3.77E-07
chr1H_498495184		1.35E-06
chr1H_498495193		1.53E-06
chr1H_501789340		1.96E-08
chr1H_502937250		1.47E-08
chr1H_502960207		1.21E-07
chr1H_503047509		5.64E-10
chr1H_503089590		3.67E-09
chr1H_505368217		4.26E-07
chr1H_507665468		2.21E-06
chr1H_508046916		1.75E-06
chr1H_508046970		1.75E-06
chr1H_508264492		1.07E-07
chr1H_508264503		8.42E-08
chr1H_508264532		8.98E-08
chr1H_508288889		4.80E-08
chr1H_508367898		1.47E-07
chr1H_508368718		2.46E-08
chr1H_508368947		3.09E-08
chr1H_508553517		2.38E-06
chr1H_508553578		2.38E-06
chr1H_508665847		1.53E-06
chr1H_508698044		1.14E-06
chr1H_508698073		7.94E-07
chr1H_508905131		2.98E-07
chr1H_508905181		2.98E-07
chr1H_508983212		1.95E-06
chr1H_508983227		1.35E-06
chr1H_508983236		1.35E-06
chr1H_509164187		2.37E-07
chr1H_509164247		2.92E-07
chr1H_509223302		1.91E-09
chr1H_509223504		8.46E-07
chr1H_509223557		8.46E-07
chr1H_509553732		2.87E-06
chr1H_509553740		9.11E-08
chr1H_509553741		2.87E-06
chr1H_509584401		7.58E-10
chr1H_509683117		4.29E-07
chr1H_509766058		1.18E-07
chr1H_509818585		4.24E-07
chr1H_509818593		4.24E-07
chr1H_509818626		4.24E-07
chr1H_509818666		4.71E-07
chr1H_509818675		4.24E-07
chr1H_509818940		4.24E-07
chr1H_509846460		7.60E-06
chr1H_510073320		2.33E-06
chr1H_510966610		3.36E-06
chr1H_511652003		1.93E-08
chr1H_511719576		1.21E-08
chr1H_512408524		3.66E-06
chr1H_513483857	1.84E-06
chr1H_513559418	5.21E-06
chr1H_513559434	6.26E-06
chr1H_520694732		4.03E-07
chr2H_103786844								8.88E-06
chr2H_103986737								8.81E-06	1.49E-07
chr2H_104740148								2.10E-06
chr2H_104809801			7.95E-06
chr2H_104810093			7.95E-06
chr2H_109500665								7.81E-06
chr2H_109500779								8.07E-06
chr2H_117792117		1.12E-06
chr2H_117792389		1.12E-06
chr2H_120642834								7.05E-06	1.54E-06
chr2H_120643186								6.56E-06	1.47E-06
chr2H_129915619									9.99E-06
chr2H_131702922									6.89E-06
chr2H_19799570		1.33E-06
chr2H_19799578		1.33E-06
chr2H_19799807		3.35E-06
chr2H_202180309		2.69E-06
chr2H_207499891	3.15E-06								6.80E-06
chr2H_234667234		7.60E-06
chr2H_234735979		1.67E-06
chr2H_234900958		6.51E-07
chr2H_234901246		6.51E-07
chr2H_235235047		3.33E-07
chr2H_235437987		1.59E-07
chr2H_235482937		1.34E-06
chr2H_235592962		2.55E-06
chr2H_237342244		4.72E-06
chr2H_237509036		9.24E-07
chr2H_24061757		1.62E-06
chr2H_241470177		2.92E-07
chr2H_243863233		7.39E-06
chr2H_243929384		7.29E-07
chr2H_243929762		8.23E-07
chr2H_244283639		7.75E-06
chr2H_244547698		4.68E-06
chr2H_244702559		6.06E-07
chr2H_244943818		9.02E-06
chr2H_245412394		5.98E-07
chr2H_247069724		1.30E-06
chr2H_247595084		8.17E-06
chr2H_248363423		1.04E-06
chr2H_248663986		3.57E-06
chr2H_249018480		7.81E-06
chr2H_255240888		2.14E-06
chr2H_255240905		2.14E-06
chr2H_256418558		8.58E-06
chr2H_256845722		5.53E-06
chr2H_264591083		4.34E-06
chr2H_268014778		5.99E-06
chr2H_270730713		2.95E-17
chr2H_270730772		4.26E-17
chr2H_270790015		7.19E-06
chr2H_270992937			7.85E-06
chr2H_279965263		8.24E-06
chr2H_294244146		8.28E-06
chr2H_294244162		8.28E-06
chr2H_333600240		9.62E-06
chr2H_350413006		8.98E-06
chr2H_366256503						2.96E-06
chr2H_368591798		1.46E-07
chr2H_373980193		9.08E-06
chr2H_39077861		1.43E-07
chr2H_39077874		1.43E-07
chr2H_470717642		6.52E-09							2.48E-06
chr2H_474136868		2.74E-06
chr2H_494615201		7.75E-06
chr2H_495228294		2.00E-07
chr2H_500312169		3.62E-08
chr2H_502787552		2.72E-07
chr2H_512178261		2.80E-06
chr2H_514248118		1.14E-06
chr2H_514279642		1.78E-06
chr2H_514303092		1.31E-07
chr2H_514525952		1.82E-06
chr2H_514617452		2.77E-08
chr2H_514617498		2.70E-08
chr2H_514617505		2.70E-08
chr2H_516129716		4.12E-06
chr2H_516162625		1.57E-06
chr2H_516212765		2.99E-06
chr2H_516380876									3.65E-06
chr2H_516437287		2.47E-06
chr2H_516906279		5.72E-09
chr2H_516906523		1.43E-10
chr2H_516916463		6.68E-07
chr2H_517071469		1.59E-08
chr2H_517071472		1.59E-08
chr2H_517071800		3.89E-09
chr2H_517120671		4.13E-09							1.71E-06
chr2H_517132320		3.97E-13							4.95E-08
chr2H_517168567		1.30E-08							7.75E-09
chr2H_517168629		3.02E-10							3.70E-09
chr2H_517181461		3.45E-08
chr2H_517181503		3.45E-08
chr2H_517188206		3.25E-07
chr2H_517218849		1.10E-07							5.06E-06
chr2H_517239824		3.73E-10							1.37E-06
chr2H_517379731		3.28E-06
chr2H_517379933		3.28E-06
chr2H_517719415		2.10E-06
chr2H_517850287		5.40E-06
chr2H_517850327		9.31E-06
chr2H_518043248		1.91E-08
chr2H_518326259		8.48E-06
chr2H_518383079		1.05E-06
chr2H_518717834		3.00E-06
chr2H_518947423		1.64E-06
chr2H_519894174		3.03E-07
chr2H_519894450		3.20E-07
chr2H_521063809		7.38E-06
chr2H_521064131		7.38E-06
chr2H_521064137		7.38E-06
chr2H_521125646		7.85E-07
chr2H_521125711		7.85E-07
chr2H_521743854		3.78E-06
chr2H_521743873		4.29E-06
chr2H_522194897		1.03E-09							3.90E-06
chr2H_522347212		2.93E-06
chr2H_522354929		4.50E-06
chr2H_522497690		9.46E-08							1.40E-06
chr2H_522499318		2.83E-06
chr2H_522499322		2.94E-06
chr2H_522499325		5.49E-10
chr2H_522689398		1.48E-07
chr2H_522697328		1.19E-08
chr2H_522697648		1.19E-08
chr2H_522698132		8.65E-09
chr2H_522700633		6.93E-06
chr2H_522700692		1.81E-08
chr2H_523242647		5.18E-06
chr2H_523272351		2.41E-08
chr2H_523310701		8.41E-09
chr2H_523339528		8.44E-10							1.14E-08
chr2H_523567848		6.44E-12							3.71E-06
chr2H_523581730		1.46E-08
chr2H_523749009		2.73E-09							1.42E-06
chr2H_523876926		5.39E-08
chr2H_523998026		3.50E-08
chr2H_524104091		3.08E-06
chr2H_524107863		8.77E-09
chr2H_524157738		1.50E-09							3.31E-06
chr2H_524157926									4.08E-07
chr2H_524157926		4.65E-10
chr2H_524751640		9.32E-08
chr2H_525658630		2.01E-09
chr2H_525743194		1.01E-07
chr2H_525743534		1.01E-07
chr2H_525859445		4.75E-06
chr2H_526342769		3.95E-08
chr2H_526348559		9.51E-07
chr2H_526351346		1.76E-07
chr2H_526351353		1.76E-07
chr2H_526536556		2.23E-06
chr2H_526611687		8.62E-08
chr2H_526745328		3.38E-10
chr2H_526745624		1.84E-09
chr2H_526745675		3.38E-10
chr2H_526774533		1.01E-11							2.34E-09
chr2H_526774793		2.49E-10							4.62E-06
chr2H_526774857		6.26E-12							1.85E-09
chr2H_526874195		7.46E-09
chr2H_526875275		2.80E-08
chr2H_526881063		7.83E-09
chr2H_526883634		3.71E-06
chr2H_526883852		2.73E-06
chr2H_526884996		2.90E-08
chr2H_527040880		2.23E-08
chr2H_527041068		2.23E-08
chr2H_527068730		1.93E-09							1.35E-07
chr2H_527068736		3.56E-09							3.41E-07
chr2H_527068804		1.14E-09							1.07E-07
chr2H_527095298		1.01E-08
chr2H_527109678		8.21E-09
chr2H_527202538		5.53E-08
chr2H_527220281		3.87E-06
chr2H_527360298		1.61E-06
chr2H_527360316		1.61E-06
chr2H_527374738		9.36E-09
chr2H_527374789		9.36E-09
chr2H_527404213		4.44E-08
chr2H_527475153		2.49E-08
chr2H_527663458		1.86E-06
chr2H_527663518		8.82E-07
chr2H_527714762		8.15E-09
chr2H_527715066		7.07E-09
chr2H_527890213		1.51E-07
chr2H_528058014		5.25E-09
chr2H_528153106		6.22E-07
chr2H_528153166		7.06E-07
chr2H_528153210		2.50E-08
chr2H_528191005		1.30E-07
chr2H_528191043		1.30E-07
chr2H_528225076		5.77E-08
chr2H_528248785		4.37E-10
chr2H_528248790		4.93E-10
chr2H_528249000		3.94E-10
chr2H_528249038		3.94E-10
chr2H_528260321		2.71E-08
chr2H_528260333		2.71E-08
chr2H_528292936		4.05E-06						6.04E-06	3.17E-07
chr2H_528380671		4.40E-08
chr2H_528416992		6.85E-06
chr2H_528417014		5.06E-06
chr2H_528539672		1.06E-08
chr2H_528572446		2.11E-10
chr2H_528652497		1.63E-08
chr2H_528652527		7.07E-09
chr2H_528659809		3.96E-09
chr2H_528778482		7.07E-09
chr2H_528793961		4.19E-06							1.01E-06
chr2H_528793981		4.85E-06							9.92E-07
chr2H_528794036		4.85E-06							9.92E-07
chr2H_528847973		1.00E-08
chr2H_528877780		1.17E-06
chr2H_528877794		1.32E-06
chr2H_529053719		1.54E-06
chr2H_529063285		1.36E-07
chr2H_529063536		9.18E-09
chr2H_529067233		4.91E-09
chr2H_529104343		5.10E-08
chr2H_529104357		1.06E-06
chr2H_529144479		9.10E-07
chr2H_529172520	3.60E-06
chr2H_529191692		3.84E-08
chr2H_529191719		1.47E-07
chr2H_529208457		6.77E-07
chr2H_529208492		6.77E-07
chr2H_529208496		6.77E-07
chr2H_529234774		4.40E-06							3.48E-06
chr2H_529234947		6.55E-06							5.30E-06
chr2H_529234957		5.17E-06							3.47E-06
chr2H_529304619		2.94E-08
chr2H_529431173		4.84E-09
chr2H_529433020		2.42E-09
chr2H_529466263		1.01E-10							7.00E-08
chr2H_529466341		1.37E-06							4.11E-06
chr2H_529559932		6.03E-08
chr2H_529698585		1.01E-06
chr2H_529836594		1.32E-07
chr2H_529836886		1.32E-07
chr2H_530067137		2.03E-06
chr2H_530067405		2.03E-06
chr2H_530067409		1.26E-08
chr2H_530081579		1.00E-06
chr2H_530206893		5.51E-06
chr2H_530206921		2.05E-06
chr2H_530207124		2.85E-06
chr2H_530207180		2.39E-06
chr2H_530225526		1.05E-07
chr2H_530225738		7.16E-08
chr2H_530225768		1.29E-07
chr2H_530225787		7.16E-08
chr2H_530225804		6.24E-08
chr2H_530308831		2.39E-08
chr2H_530308869		7.36E-08
chr2H_530308886		1.84E-08
chr2H_530308912		2.15E-08
chr2H_530366795		3.84E-08
chr2H_530366796		1.48E-07
chr2H_530367090		1.48E-07
chr2H_530367100		1.48E-07
chr2H_530372070		2.61E-08
chr2H_530372072		1.31E-07
chr2H_530372109		2.61E-08
chr2H_530372331		1.71E-07
chr2H_530372337		1.59E-07
chr2H_530372375		1.59E-07
chr2H_530389720		5.69E-08
chr2H_530430189		6.59E-08
chr2H_530438494		7.91E-10							3.99E-06
chr2H_530438538		7.91E-10							3.99E-06
chr2H_530480691		8.79E-09
chr2H_530516190		3.25E-08
chr2H_530569449		2.78E-06
chr2H_530569760		4.39E-11							3.86E-08
chr2H_530590479		1.62E-07
chr2H_530592421									1.87E-06
chr2H_530592432									1.87E-06
chr2H_530592501									2.26E-06
chr2H_530592793									2.11E-06
chr2H_530748596		6.25E-07
chr2H_530748650		8.72E-07
chr2H_530748667		9.22E-07
chr2H_530748868		9.44E-06
chr2H_530748934		8.89E-07
chr2H_530752995		2.33E-09
chr2H_530781365		2.76E-08
chr2H_530781406		2.76E-08
chr2H_530781416		2.76E-08
chr2H_530781620		2.76E-08
chr2H_530781649		2.76E-08
chr2H_530872536		3.04E-08
chr2H_530872547		3.04E-08
chr2H_530873239		9.38E-09
chr2H_530873265		9.38E-09
chr2H_530873768		2.30E-09							6.56E-06
chr2H_531008617		5.97E-07
chr2H_531078350		7.98E-09
chr2H_531138459		7.53E-08
chr2H_531138477		7.53E-08
chr2H_531138551		7.53E-08
chr2H_531305734		3.05E-11
chr2H_531309155		1.11E-08
chr2H_531401336		3.69E-06
chr2H_531401563		3.69E-06
chr2H_531434367		8.19E-06
chr2H_531437909		1.33E-07							1.79E-07
chr2H_531437913		7.30E-08							7.34E-08
chr2H_531536359		5.65E-06
chr2H_531536400		5.65E-06
chr2H_531536614		4.98E-06
chr2H_531536644		5.22E-06
chr2H_531536662		5.65E-06
chr2H_531536728		5.65E-06
chr2H_531538638		7.90E-06
chr2H_531567142		2.37E-07	8.22E-06
chr2H_531599612		1.62E-08							1.15E-06
chr2H_531599665		1.43E-08							1.30E-06
chr2H_531791242		8.99E-10							6.40E-06
chr2H_531853914		7.98E-08
chr2H_531854128		7.98E-08
chr2H_531868153		1.28E-07
chr2H_531913501		3.36E-08
chr2H_531966486		7.58E-09
chr2H_532048020		9.09E-08							1.81E-06
chr2H_532219639		3.87E-09
chr2H_532219663		3.87E-09
chr2H_532219715		3.87E-09
chr2H_532246880		8.36E-06
chr2H_532292249		1.22E-09
chr2H_532292259		1.22E-09
chr2H_532292260		5.13E-10
chr2H_532292291		4.01E-09
chr2H_532292601		3.22E-09
chr2H_532411631		7.28E-07
chr2H_532411676		3.42E-06
chr2H_532411698		1.76E-06
chr2H_532487095		1.75E-09
chr2H_532487408		1.55E-09
chr2H_532487425		1.55E-09
chr2H_532694334		2.83E-08
chr2H_532694606		2.49E-06
chr2H_532716065		7.67E-08
chr2H_532716078		1.05E-08
chr2H_532716319		1.05E-08
chr2H_532840065		5.89E-07
chr2H_532907092		3.02E-06							2.06E-06
chr2H_533090824		1.09E-08							7.14E-06
chr2H_533141112		3.23E-09							6.40E-06
chr2H_533141115		1.43E-06
chr2H_533141127		3.70E-09							7.41E-06
chr2H_533177115		5.47E-06
chr2H_533177193		5.47E-06
chr2H_533177421		5.47E-06
chr2H_533216353		7.65E-09
chr2H_533277092		4.35E-06
chr2H_533282366		3.41E-08
chr2H_533336370		2.15E-07
chr2H_533343886		3.80E-09
chr2H_533348620		3.34E-07
chr2H_533349583		4.09E-09
chr2H_533400519		7.55E-09
chr2H_533403067		6.75E-08
chr2H_533404091		8.96E-08
chr2H_533448896		6.75E-09
chr2H_533449162		7.07E-09
chr2H_533456065		6.47E-09
chr2H_533456108		1.85E-06
chr2H_533519671		6.81E-09							1.15E-06
chr2H_533522071		3.06E-07
chr2H_533611618		6.23E-11							2.29E-06
chr2H_534011186		1.19E-07
chr2H_534011496		1.19E-07
chr2H_534037698		7.82E-07
chr2H_534037712		7.54E-07
chr2H_534037942		3.43E-06
chr2H_534072955		3.34E-11							3.39E-07
chr2H_534426454		3.56E-06
chr2H_534437290		8.24E-07
chr2H_534677293		4.37E-09
chr2H_534677593		4.37E-09
chr2H_534677605		4.37E-09
chr2H_534689917		2.28E-06
chr2H_534775374		1.79E-10
chr2H_534797610		2.44E-08
chr2H_534797628		2.44E-08
chr2H_534826190		1.72E-06
chr2H_534826205		5.39E-08
chr2H_534826355		5.89E-08
chr2H_535057045		5.10E-07
chr2H_535059168		5.64E-07
chr2H_535095059		1.96E-08
chr2H_535131117		5.03E-09
chr2H_535131357		5.03E-09
chr2H_535131363		5.03E-09
chr2H_535141282		2.32E-08
chr2H_535150679		1.71E-09							1.78E-06
chr2H_535181673		2.76E-08
chr2H_535326591		4.62E-08
chr2H_535707492		5.07E-09
chr2H_536324970		1.20E-08
chr2H_536375631		4.02E-07
chr2H_536397287		8.77E-11
chr2H_536403962		2.49E-07
chr2H_536404222		6.48E-07
chr2H_536474745		6.70E-06
chr2H_536482533		1.74E-06
chr2H_536712649		3.98E-06
chr2H_536712910		3.50E-06
chr2H_537266937		2.94E-06
chr2H_537434723		4.23E-06
chr2H_537434772		4.23E-06
chr2H_537435042		4.23E-06
chr2H_538139980		2.43E-06
chr2H_538149199		7.34E-06
chr2H_538442172		6.42E-07
chr2H_538735436		7.23E-06
chr2H_538735440		7.23E-06
chr2H_538735607		7.90E-06
chr2H_538869560		7.22E-06
chr2H_539137285		5.65E-06
chr2H_539137570		5.65E-06
chr2H_539137579		5.65E-06
chr2H_539247054		2.24E-06
chr2H_539483349		2.21E-06
chr2H_539817364		3.06E-06
chr2H_540164886		2.03E-06
chr2H_540167945		1.14E-07
chr2H_540168031		1.32E-07
chr2H_540168292		1.30E-07
chr2H_540369939		6.59E-06
chr2H_540370023		6.59E-06
chr2H_540370208		6.84E-06
chr2H_540370242		8.17E-06
chr2H_540370281		7.18E-06
chr2H_540899374		1.80E-07
chr2H_540899387		1.80E-07
chr2H_540899419		1.80E-07
chr2H_540899685		1.80E-07
chr2H_541649161		5.80E-06
chr2H_541715542		2.56E-06
chr2H_541835874		3.96E-06
chr2H_542074555		3.85E-06
chr2H_542260791		3.56E-06
chr2H_542285719		9.03E-06
chr2H_542998652		3.94E-06
chr2H_543038178		7.18E-07
chr2H_543236968		3.06E-07
chr2H_544088690		6.17E-06
chr2H_544258255		2.81E-06
chr2H_545414929		4.06E-09							2.77E-06
chr2H_545492922		2.78E-06
chr2H_545570486		4.97E-06
chr2H_546066814		6.19E-06
chr2H_547234035		1.07E-07
chr2H_547234377		1.26E-07
chr2H_549466231		1.33E-09
chr2H_550431757		1.42E-06
chr2H_550632333		9.59E-08
chr2H_579730260		2.00E-10
chr2H_579768055		4.71E-09
chr2H_579768071		4.37E-09
chr2H_579768097		9.38E-10							3.04E-06
chr2H_579775504		1.87E-09							9.38E-06
chr2H_579879106		1.68E-09							9.25E-06
chr2H_580741643		5.44E-08							7.36E-06
chr2H_581631475		2.46E-06
chr2H_581637167		4.53E-07
chr2H_583403285		1.44E-07
chr2H_584430459		2.16E-06
chr2H_591174717		2.52E-06
chr2H_621506908		4.38E-10
chr2H_621506942		4.38E-10
chr2H_621506995		4.38E-10
chr2H_621506999		4.38E-10
chr2H_624124577		1.31E-06
chr2H_624469134		5.87E-06
chr2H_624551989		6.12E-07
chr2H_642133277							9.58E-06
chr2H_642807148									1.63E-06
chr2H_647005020		1.64E-06
chr2H_647014574		2.86E-07
chr2H_647014649		2.47E-07
chr2H_647472263		1.84E-06
chr2H_647532247		4.74E-08
chr2H_647532425		4.46E-08
chr2H_649649794		3.39E-06
chr2H_649942612		7.47E-06
chr2H_649942615		2.31E-06
chr2H_649942657		4.25E-06
chr2H_649942659		7.46E-06
chr2H_649942663		2.04E-06
chr2H_649942891		8.02E-06
chr2H_649942915		6.59E-06
chr2H_649942923		4.25E-06
chr2H_650022407		8.65E-06
chr2H_650177208		9.36E-08
chr2H_650177360		8.01E-08
chr2H_650568147		1.67E-07
chr2H_650893688		5.21E-07
chr2H_651590877		4.04E-11
chr2H_651993430		1.68E-11
chr2H_652057894		4.30E-12
chr2H_652424095		1.88E-06
chr2H_652697906		3.14E-10
chr2H_652697908		2.35E-11
chr2H_652697912		3.14E-10
chr2H_652697954		1.36E-09
chr2H_652697980		2.35E-11
chr2H_652698230		3.14E-10
chr2H_652700966		4.41E-30							4.86E-08
chr2H_652700987		4.41E-30							4.86E-08
chr2H_652700988		4.41E-30							4.86E-08
chr2H_652786406		4.38E-06
chr2H_652786434		2.66E-07
chr2H_652786690		1.71E-06
chr2H_65282722								1.85E-06
chr2H_653199022		3.00E-11
chr2H_653199083		2.09E-09
chr2H_653199091		2.09E-09
chr2H_653199095		2.11E-09
chr2H_653199103		4.20E-12
chr2H_653311804		5.57E-13
chr2H_653311818		5.57E-13
chr2H_653311858		5.57E-13
chr2H_653367136		2.06E-08
chr2H_653367218		1.78E-08
chr2H_653367367		1.92E-08
chr2H_653416744		1.21E-13
chr2H_653416828		7.23E-11
chr2H_653417026		1.35E-11
chr2H_653417063		6.36E-11
chr2H_653417113		1.06E-13
chr2H_653618011		2.52E-07
chr2H_653639587		3.73E-09
chr2H_653769989		8.78E-06
chr2H_653824053		4.57E-07
chr2H_653953901		2.35E-06
chr2H_654330191		5.56E-13							9.87E-06
chr2H_654330237		1.66E-13
chr2H_654330252		4.26E-11
chr2H_657893817			9.49E-06
chr2H_658642874			5.51E-07
chr2H_658642908			5.00E-07
chr2H_658642910			5.51E-07
chr2H_659386029							4.16E-06
chr2H_659386030							5.09E-06
chr2H_659849158		2.91E-07
chr2H_659849180		3.53E-07
chr2H_659849189		3.53E-07
chr2H_659849193		3.53E-07
chr2H_659917298			7.84E-06
chr2H_659917309			7.84E-06
chr2H_659951188							6.04E-06
chr2H_660004426			1.28E-06						5.28E-06
chr2H_660046700			3.19E-06						5.97E-06
chr2H_660055190							3.19E-06
chr2H_660055196							3.19E-06
chr2H_660055244							3.39E-06
chr2H_660323975							7.08E-06
chr2H_660507124			2.16E-06				3.64E-07		1.00E-07
chr2H_660507192			1.77E-06				3.59E-07		6.67E-08
chr2H_660546626							8.87E-06
chr2H_660546932							9.58E-06
chr2H_660581629							8.03E-06
chr2H_660986467							1.17E-06
chr2H_667477289		6.95E-07
chr2H_667477363		1.37E-08
chr2H_667477550		1.92E-06
chr2H_667477620		4.83E-08
chr2H_667582164		6.43E-06
chr2H_667622109		2.62E-12
chr2H_667627528		7.47E-06
chr2H_667627529		9.43E-06
chr2H_667627569		9.43E-06
chr2H_667627599		3.59E-06
chr2H_667627821		8.60E-06
chr2H_668017254		9.29E-07
chr2H_668017307		9.29E-07
chr2H_668017561		9.29E-07
chr2H_668017567		9.29E-07
chr2H_668113209		4.55E-12
chr2H_668113216		4.55E-12
chr2H_668113511		5.98E-21
chr2H_668322824		1.21E-21
chr2H_668322844		1.21E-21
chr2H_668322847		1.21E-21
chr2H_668322856		1.21E-21
chr2H_668322860		1.21E-21
chr2H_668322863		3.76E-21
chr2H_668322875		1.21E-21
chr2H_668322894		8.75E-17					2.73E-06
chr2H_668322935		8.75E-17					2.73E-06
chr2H_668333708		1.82E-13
chr2H_668335507		3.25E-20
chr2H_668339791		1.73E-06
chr2H_668339966		1.51E-06
chr2H_668343239		3.42E-09
chr2H_668343541		3.42E-09
chr2H_668346010		1.75E-10
chr2H_668346276		6.22E-10
chr2H_668346319		3.00E-10
chr2H_668346377		1.15E-06
chr2H_668346388		3.00E-10
chr2H_668355998		1.37E-06
chr2H_668356324		5.50E-06
chr2H_668448138		5.86E-06
chr2H_668994901		3.52E-06
chr2H_668995234		7.85E-07
chr2H_669016928		6.45E-06
chr2H_669146212		2.38E-21
chr2H_669923519		2.75E-07
chr2H_670118091		3.37E-22
chr2H_670118092		3.37E-22
chr2H_670118248		3.98E-22
chr2H_670118338		4.21E-22
chr2H_670485531		1.73E-08
chr2H_670520173		7.63E-06
chr2H_680480127		5.05E-06
chr2H_680595275		6.61E-06
chr2H_680597006		2.18E-06
chr2H_680597017		2.18E-06
chr2H_680597029		2.63E-06
chr2H_680944280		2.44E-06
chr2H_681131882		1.88E-06
chr2H_681575580		3.26E-07
chr2H_682040790		1.01E-06
chr2H_685420500		2.16E-06
chr2H_685420513		2.14E-06
chr2H_685421415		1.78E-06
chr2H_685421698		2.63E-06
chr2H_692150346		4.12E-06
chr2H_692353496		2.62E-07
chr2H_692371292		1.28E-09
chr2H_692371566		1.54E-09
chr2H_692382655		8.76E-06
chr2H_692734304		4.99E-08
chr2H_692949354		2.76E-23
chr2H_692949381		3.75E-23
chr2H_692949411		1.21E-09
chr2H_692949430		1.90E-08
chr2H_692949667		1.64E-08
chr2H_692977202		2.25E-06
chr2H_692977424		1.30E-06
chr2H_693153160		1.94E-07
chr2H_693282647		8.25E-07
chr2H_693282716		3.95E-09					8.84E-07
chr2H_693298167		5.71E-08
chr2H_693298187		5.71E-08
chr2H_693298224		5.04E-08
chr2H_693298244		5.04E-08
chr2H_693301904		2.35E-07
chr2H_693302095		2.26E-06
chr2H_693506621		2.18E-20					2.14E-06
chr2H_693547898		1.83E-06
chr2H_694225476		2.91E-06
chr2H_694373207		1.42E-07
chr2H_695447169		1.42E-07
chr2H_695918558		5.17E-06
chr2H_735106917		8.14E-06
chr2H_735106974		8.14E-06
chr2H_735124606		3.36E-06
chr2H_736105727		1.37E-07
chr2H_736352318		4.33E-06
chr2H_736431445		8.24E-06
chr2H_737761877		3.02E-06
chr2H_739187703		4.41E-06
chr2H_739831917		4.12E-07
chr2H_740981686		2.62E-10
chr2H_760713922		7.22E-07
chr2H_760713958		8.69E-07
chr2H_760714152		7.22E-07
chr2H_762958080		1.49E-06
chr2H_96581418								3.20E-07	2.61E-07
chr2H_96673280								1.10E-06
chr2H_96753681			4.22E-07						1.62E-06
chr2H_96917511								7.37E-06	2.91E-06
chr2H_97349030			2.92E-06
chr2H_97349064			8.13E-07
chr2H_97349104			1.78E-06
chr2H_97349367			1.67E-06
chr2H_97457323			6.75E-06
chr2H_97457561			6.75E-06
chr3H_141481636		8.12E-08							2.48E-06
chr3H_141613649		2.71E-06							4.70E-06
chr3H_141613956		2.71E-06							4.70E-06
chr3H_141719923		6.64E-06
chr3H_142038842		6.36E-06							5.35E-06
chr3H_142102853									8.58E-06
chr3H_142133401		6.19E-08							1.13E-06
chr3H_142264535	1.42E-06	2.74E-08							4.72E-06
chr3H_142264574	1.41E-06	2.09E-08							4.29E-06
chr3H_142272934									8.66E-06
chr3H_142272951									8.66E-06
chr3H_142437126		1.61E-06
chr3H_142499427	2.03E-06
chr3H_142943257		9.23E-06
chr3H_143369130		2.28E-06							8.87E-08
chr3H_161265140		4.12E-07
chr3H_161458057		3.36E-07							7.29E-07
chr3H_162760841		7.30E-06
chr3H_162899820		2.72E-06
chr3H_163186499		2.22E-06
chr3H_163186771		6.95E-10
chr3H_163343397		7.90E-06
chr3H_163466994		3.22E-12							9.41E-06
chr3H_163599265		3.89E-09
chr3H_163635621		9.16E-07
chr3H_163847341		1.76E-06
chr3H_163847641		4.37E-08
chr3H_163847643		4.37E-08
chr3H_163918305		3.52E-06
chr3H_177471444		7.24E-06
chr3H_177687464		6.47E-06
chr3H_177687482		6.47E-06
chr3H_177687502		6.47E-06
chr3H_179279402									3.79E-06
chr3H_179279410									1.71E-06
chr3H_179467038								3.17E-06
chr3H_179883653		8.95E-06
chr3H_180288077	6.94E-06
chr3H_181139328	8.39E-06
chr3H_181139588	8.96E-06
chr3H_190570856									4.83E-06
chr3H_193394193	5.17E-06
chr3H_196053171	3.60E-06
chr3H_355842177					8.00E-06
chr3H_370066895									8.40E-06
chr3H_370066897									9.91E-06
chr3H_374481616									7.07E-06
chr3H_378999281									1.56E-06
chr3H_389861109								8.35E-06
chr3H_389861180								8.35E-06
chr3H_400177390									9.32E-06
chr3H_428097241	1.29E-06
chr3H_429192106	5.01E-06	3.41E-07	8.22E-06
chr3H_429206012		2.93E-06
chr3H_429215548	5.02E-06	1.79E-06
chr3H_429542077		4.25E-07	7.13E-06
chr3H_429679371	1.67E-06	1.50E-06
chr3H_429704856	7.58E-06	9.25E-06
chr3H_429795522		3.18E-06
chr3H_429795834		3.39E-06
chr3H_430816099		2.99E-07
chr3H_460752233	1.04E-06
chr3H_496540181		9.93E-06
chr3H_516726278					5.06E-06
chr3H_516845647					4.39E-06				9.73E-07
chr3H_516891600					3.27E-06				5.76E-06
chr3H_527936104									5.99E-08
chr3H_538819487									4.88E-06
chr3H_538923355		1.83E-06							1.56E-06
chr3H_538923653		8.27E-06
chr3H_559195240		6.96E-10	1.85E-06						2.21E-07
chr3H_559287555	1.96E-06	1.24E-18	2.83E-06						5.67E-13
chr3H_559287578	1.17E-06	5.27E-20	7.03E-06						4.93E-13
chr3H_559287592		3.73E-09
chr3H_559288192		2.05E-11							9.81E-06
chr3H_559411648		1.90E-06
chr3H_559807284		1.29E-07
chr3H_559936952		1.30E-06
chr3H_559936985		1.30E-06
chr3H_559937005		1.30E-06
chr3H_559937021		1.30E-06
chr3H_560191726	1.67E-07	1.99E-07							3.64E-06
chr3H_560192013	1.60E-07	2.47E-07							3.52E-06
chr3H_560192042	1.58E-07	2.01E-07							4.98E-06
chr3H_562312049		9.94E-09
chr3H_562312054		9.94E-09
chr3H_562478534		2.83E-09
chr3H_562526462		1.91E-07
chr3H_562599048		1.14E-07
chr3H_562874172		2.19E-08
chr3H_562877608		7.99E-08
chr3H_562877642		7.46E-08
chr3H_563086330		1.65E-10
chr3H_563086331		1.65E-10
chr3H_563257070		1.16E-09
chr3H_563352823		1.20E-09
chr3H_563640644		4.27E-10
chr3H_563682386		5.42E-08
chr3H_563683981		6.67E-09
chr3H_563736100		3.18E-09
chr3H_563740954		7.70E-07
chr3H_563748813		3.00E-08
chr3H_563748867		3.20E-08
chr3H_563788952		4.37E-08
chr3H_563849928		3.98E-09
chr3H_563850208		5.09E-09
chr3H_563856330		1.12E-08
chr3H_564081763		8.80E-09
chr3H_564081781		8.80E-09
chr3H_564636838		6.13E-09
chr3H_564725046		1.10E-08
chr3H_564725087		1.10E-08
chr3H_564926175		3.68E-08
chr3H_564936717		1.48E-08
chr3H_564936725		2.81E-09
chr3H_564947804		5.56E-07
chr3H_564966722		9.46E-09
chr3H_565318370		5.54E-09
chr3H_565318653		1.15E-08
chr3H_565472322		3.60E-07
chr3H_565477218		4.95E-10
chr3H_565524120		7.53E-09
chr3H_566063673		2.50E-08
chr3H_566193452		1.64E-06
chr3H_566410811		5.80E-06
chr3H_566410822		6.15E-06
chr3H_566861091		1.67E-07
chr3H_567112423		3.12E-11							7.62E-09
chr3H_567112427		7.02E-09							1.18E-06
chr3H_567112724		1.43E-09							8.69E-08
chr3H_567116810	1.59E-06	7.66E-14							1.55E-11
chr3H_567117014	1.42E-06	8.09E-14							1.75E-11
chr3H_569511174								1.37E-06
chr3H_569511236								1.75E-08	1.31E-08
chr3H_569786286		1.64E-06
chr3H_569786643		3.28E-06
chr3H_573491946		8.66E-06
chr3H_581581393								9.11E-07
chr3H_581581684								8.37E-07
chr3H_594780328		5.05E-09
chr3H_595014922		5.09E-09
chr3H_609776258		4.34E-06
chr3H_609877763		6.02E-07
chr3H_609877800		6.02E-07
chr3H_609877808		5.97E-07
chr3H_609877817		6.02E-07
chr3H_609877820		6.02E-07
chr3H_610277587		4.64E-06
chr3H_610438244		2.68E-06
chr3H_611513478		7.90E-06
chr3H_640291179						4.12E-07
chr3H_661419057		4.83E-06
chr3H_671873304		4.78E-06
chr4H_10028988		7.22E-09
chr4H_10029002		7.22E-09
chr4H_100784306								2.25E-06
chr4H_10920068		6.51E-08
chr4H_11280920					5.61E-06
chr4H_120434661									4.76E-06
chr4H_120434773									1.30E-06
chr4H_121030175									5.77E-06
chr4H_121030189									5.77E-06
chr4H_121030227									5.85E-06
chr4H_129690402		1.49E-06
chr4H_131996667						4.26E-08
chr4H_17440256		1.90E-09
chr4H_17441424		5.28E-07
chr4H_17447908		2.87E-06
chr4H_17668147		3.90E-12
chr4H_17668361		3.35E-07
chr4H_17668440		3.90E-12
chr4H_18073592		1.92E-08
chr4H_18073896		7.70E-07
chr4H_18073904		7.70E-07
chr4H_18598622		5.59E-06
chr4H_18601579		2.99E-08
chr4H_18601599		2.99E-08
chr4H_18601638		2.99E-08
chr4H_28324066		2.15E-06
chr4H_28324114		2.15E-06
chr4H_28324285		2.30E-06
chr4H_28324294		2.30E-06
chr4H_332155713							6.74E-06
chr4H_332155929							1.35E-06
chr4H_343539633		9.02E-06
chr4H_36502202		1.72E-06
chr4H_36502204		1.72E-06
chr4H_386998402									3.58E-06
chr4H_386998478		4.92E-06							9.95E-06
chr4H_386998692		5.49E-06
chr4H_386998731		1.78E-06
chr4H_386998738									3.52E-06
chr4H_386998748		4.92E-06							9.95E-06
chr4H_40728024			3.75E-06
chr4H_40728040			3.18E-06
chr4H_520271253		6.90E-07
chr4H_557120751		3.61E-06
chr4H_557120866		3.03E-06
chr4H_579190300	9.80E-06
chr4H_586546030		1.03E-06
chr4H_586546091		1.03E-06
chr4H_586886658		5.85E-06
chr4H_586886922		2.19E-06
chr4H_587948329		8.45E-06
chr4H_595569183		4.92E-08
chr4H_595571678		7.87E-11
chr4H_595638518		1.70E-06
chr4H_595815267		8.72E-07
chr4H_595929363		1.72E-06
chr4H_595971520		2.44E-07
chr4H_596442203		4.61E-07
chr4H_616989248	4.59E-06
chr4H_616989520	4.59E-06
chr4H_617343233	3.48E-07
chr4H_617364776	7.65E-06
chr4H_622765516									9.39E-06
chr4H_632008527		4.77E-06
chr4H_632123213		2.53E-06
chr4H_634347413		5.22E-07
chr4H_634347482		1.34E-07
chr4H_634486993		8.74E-06
chr4H_637460677		2.05E-06
chr4H_637460904		1.51E-06
chr4H_637523619		8.96E-07
chr4H_637523635		8.96E-07
chr4H_638069579		8.44E-09
chr4H_638269194		3.85E-07
chr4H_638269393		4.80E-07
chr4H_638289153		3.15E-07
chr4H_641251870		3.31E-08
chr4H_641251880		3.31E-08
chr4H_68609753			4.13E-07
chr4H_72694795		4.52E-08
chr4H_73374746		3.99E-06
chr4H_8618584		1.82E-08	3.60E-06						1.83E-07
chr4H_8618585		2.01E-07	1.79E-06						1.81E-07
chr4H_8618764			3.60E-06						1.83E-07
chr4H_8618764		1.82E-08
chr4H_8624044		6.65E-11							1.85E-06
chr4H_8626471		1.73E-06
chr4H_9078927								5.66E-06
chr4H_9113901								6.47E-07
chr4H_95514307			9.74E-06
chr4H_95514346			9.74E-06
chr5H_113519966				3.63E-06
chr5H_115806435				6.33E-06
chr5H_117096415				2.19E-06
chr5H_119436925				4.89E-06
chr5H_14297152		4.60E-08
chr5H_14346647		7.96E-07
chr5H_1477733		2.51E-06
chr5H_15015856		5.77E-07
chr5H_16128406		2.16E-07
chr5H_16257987		9.29E-10
chr5H_167242933				7.62E-06
chr5H_1679259		6.05E-06
chr5H_1679326		5.76E-06
chr5H_177114426		6.21E-06
chr5H_181190639				8.64E-06
chr5H_181190683				6.23E-06
chr5H_182283322				4.92E-06
chr5H_203917600				3.00E-06
chr5H_208151830									3.21E-06
chr5H_223951738				7.85E-06
chr5H_234719121				9.73E-06
chr5H_246662869				1.94E-06
chr5H_249860743				7.54E-06
chr5H_25042124		5.90E-06
chr5H_266217229				1.95E-06
chr5H_279029431									1.10E-07
chr5H_280868477					7.99E-06
chr5H_280868485					7.83E-06
chr5H_280868746					8.94E-06
chr5H_280868771					9.23E-06
chr5H_28170360		3.61E-09
chr5H_315111459		3.26E-09
chr5H_381530140				1.60E-06
chr5H_381530146				2.88E-06
chr5H_381530156				2.88E-06
chr5H_381530241				1.60E-06
chr5H_381530420				3.34E-06
chr5H_381530421				1.49E-06
chr5H_381530516				3.69E-06
chr5H_383584544				9.20E-06					3.44E-06
chr5H_401475309						8.91E-06
chr5H_402366459		2.46E-09
chr5H_402410708		7.52E-08
chr5H_40268461									1.57E-06
chr5H_4064187									2.58E-06
chr5H_40718586		7.52E-06
chr5H_40795544		1.62E-06							3.04E-06
chr5H_40795559		1.62E-06							3.04E-06
chr5H_40821150		2.45E-06							1.53E-06
chr5H_409262678		4.11E-06
chr5H_40935723									4.50E-06
chr5H_40979204		6.45E-06
chr5H_41169442		7.23E-06
chr5H_41186377									2.74E-06
chr5H_41269867		3.23E-06							4.06E-06
chr5H_41290909									7.38E-06
chr5H_41293925		4.36E-08							4.49E-07
chr5H_41795529		8.38E-06							4.46E-06
chr5H_418478931		5.93E-09
chr5H_418489807		6.76E-07
chr5H_418492826		2.04E-08
chr5H_418492862		1.32E-08
chr5H_418493120		2.04E-08
chr5H_418493183		2.04E-08
chr5H_418574620		6.15E-09
chr5H_418574959		6.15E-09
chr5H_418619469		2.89E-08
chr5H_418699208		5.08E-08
chr5H_418705615		3.51E-07
chr5H_418724034		8.35E-09
chr5H_418812066		5.38E-09
chr5H_418865989		2.66E-08
chr5H_418869663		7.81E-07
chr5H_418901442		3.86E-07
chr5H_418905171		4.28E-07
chr5H_418963544		1.92E-08
chr5H_419069771		1.60E-07
chr5H_419080117		8.09E-09
chr5H_419167769		2.45E-08
chr5H_419167955		2.45E-08
chr5H_419176264		8.14E-09
chr5H_41925945							6.33E-06
chr5H_419410512		1.90E-10
chr5H_419413113		1.84E-07
chr5H_419433366		1.15E-08
chr5H_419433639		1.15E-08
chr5H_419594765		5.54E-07
chr5H_41966025		3.19E-07
chr5H_419895402		5.61E-09
chr5H_419912115		8.04E-10							1.50E-06
chr5H_419972549		6.67E-09
chr5H_42000411		8.63E-06
chr5H_42000675		8.63E-06
chr5H_42009499		2.72E-06
chr5H_42009607		2.72E-06
chr5H_420171147		8.19E-07
chr5H_420222381		5.26E-09
chr5H_420246303		3.88E-08
chr5H_420246608		2.59E-08
chr5H_420273092		6.67E-09
chr5H_420355231		3.05E-09
chr5H_420355303		3.05E-09
chr5H_420474644		1.24E-08
chr5H_420474718		1.37E-06
chr5H_420504095		2.24E-08
chr5H_420514014		1.79E-07
chr5H_420514061		6.70E-09
chr5H_420737419		7.21E-06
chr5H_420843928		3.52E-07
chr5H_42087515							1.18E-06
chr5H_421070409		1.31E-09
chr5H_421073202		6.18E-07
chr5H_421073451		5.78E-07
chr5H_421095446		7.49E-07
chr5H_421136736		1.29E-06
chr5H_421173541		2.33E-07
chr5H_421381396		1.38E-07
chr5H_421381636		4.12E-07
chr5H_421437125		2.34E-08
chr5H_421439077		4.61E-07
chr5H_421439094		6.09E-07
chr5H_421478211		3.59E-09
chr5H_421699454		3.56E-09
chr5H_421821281		3.05E-09							9.55E-06
chr5H_422086448		1.34E-07
chr5H_422225977		8.73E-07
chr5H_422285837		4.69E-06
chr5H_422286194		2.62E-06
chr5H_422299916	2.65E-06	3.43E-07
chr5H_422300124		1.33E-06
chr5H_422315376		2.66E-06
chr5H_422398064		2.02E-06
chr5H_422398074		2.02E-06
chr5H_422447927		4.67E-08
chr5H_422448669		2.29E-11
chr5H_422525656		5.42E-09
chr5H_422541711		5.49E-06
chr5H_422628502		4.92E-06
chr5H_422722237		1.23E-06
chr5H_422722328		9.88E-07
chr5H_422749340		4.22E-06
chr5H_422751933		2.36E-12
chr5H_422919230		1.88E-07
chr5H_422919301		6.71E-06
chr5H_423009071		3.83E-07
chr5H_423123602		1.14E-08
chr5H_423227783		9.50E-06
chr5H_423228016		6.67E-09
chr5H_423239519		4.60E-09
chr5H_423242609		2.31E-08
chr5H_424102251		2.79E-08
chr5H_424254498		9.89E-08
chr5H_424295666		3.02E-07
chr5H_424298825		1.06E-08
chr5H_424298849		1.06E-08
chr5H_424435590		1.13E-07
chr5H_424573129		3.54E-06
chr5H_424593063		6.89E-07
chr5H_424768608		8.62E-09
chr5H_424768612		8.95E-09
chr5H_424770746		1.39E-07
chr5H_424770932		2.43E-06
chr5H_424775696		5.53E-10
chr5H_424775704		2.94E-11							7.19E-06
chr5H_424881826		2.95E-07
chr5H_425068456		5.63E-08
chr5H_425068662		1.95E-07
chr5H_425476088		6.67E-09
chr5H_425476304		6.67E-09
chr5H_425476338		6.67E-09
chr5H_425544906		2.86E-06
chr5H_425545143		4.04E-07
chr5H_426393870		2.64E-06
chr5H_426394092		2.64E-06
chr5H_426394101		2.64E-06
chr5H_426423533		7.35E-07
chr5H_426423787		7.35E-07
chr5H_426718966		8.52E-07
chr5H_426767220		1.82E-06
chr5H_426767232		1.53E-06
chr5H_426837428		2.03E-06
chr5H_426837528		2.44E-06
chr5H_426837685		2.44E-06
chr5H_426837744		2.44E-06
chr5H_426846878		4.19E-06
chr5H_426847158		8.13E-06
chr5H_427157834		4.85E-06
chr5H_427404730		2.37E-06
chr5H_427456711		2.20E-06
chr5H_427613765		9.16E-07
chr5H_427658728		2.42E-06
chr5H_428138538		9.91E-07
chr5H_428590106		1.39E-07
chr5H_428590123		1.39E-07
chr5H_431582548		1.03E-08
chr5H_432233897		8.94E-08
chr5H_434577671		1.12E-07
chr5H_435152492		9.59E-09
chr5H_436159681		4.12E-07
chr5H_439157138		1.80E-07
chr5H_439272344		3.61E-08
chr5H_439272419		3.82E-08
chr5H_439301047		1.63E-08
chr5H_439312651		7.88E-08
chr5H_439313370		1.16E-07
chr5H_439315824		1.47E-08
chr5H_439319477		2.85E-07
chr5H_439319561		2.85E-07
chr5H_439407486		1.18E-08
chr5H_439542976		1.78E-06
chr5H_439545111		8.72E-06
chr5H_439558294		1.34E-08
chr5H_439558475		1.24E-08
chr5H_439604850		1.18E-08
chr5H_439639777		7.85E-08
chr5H_439985388		2.39E-06
chr5H_440327928		2.69E-06
chr5H_440711687		2.21E-06
chr5H_442513099		1.18E-07
chr5H_442682462		3.71E-08
chr5H_442682496		2.72E-08
chr5H_442717701		2.55E-07
chr5H_442764365		4.23E-08
chr5H_443162790		7.32E-08
chr5H_443284403		6.03E-06
chr5H_443426905		3.37E-08
chr5H_443498265		1.74E-07
chr5H_443522422		4.33E-06
chr5H_446152257		1.99E-07
chr5H_446565151								6.61E-06
chr5H_455301817		2.17E-08
chr5H_460410086		1.25E-06
chr5H_461055949		5.08E-09
chr5H_484573456		1.48E-06
chr5H_48621270							9.59E-06
chr5H_48621309							9.34E-06
chr5H_49050238		8.33E-08
chr5H_49094263		2.52E-06
chr5H_49282385									8.07E-07
chr5H_49282385		2.33E-09
chr5H_49282645									6.42E-07
chr5H_49282645		2.33E-09
chr5H_49402733		6.08E-07
chr5H_49478654		1.50E-06
chr5H_49543661		9.07E-09
chr5H_49543706		9.07E-09
chr5H_49679070		2.13E-06
chr5H_49702870		9.39E-07
chr5H_49813070		1.90E-07
chr5H_49843014		7.43E-06
chr5H_50295723				3.17E-06
chr5H_50700714		3.17E-06
chr5H_50803430		3.16E-08
chr5H_50817288		4.72E-07
chr5H_50817309		4.42E-07
chr5H_50817342		1.28E-06
chr5H_50858611		3.34E-06
chr5H_510655260			9.07E-07
chr5H_510655549			1.04E-06
chr5H_510655589			9.07E-07
chr5H_510655597			9.07E-07
chr5H_510988992			9.96E-06
chr5H_511502650			1.45E-07
chr5H_511603299			9.16E-07
chr5H_511655186			7.65E-08
chr5H_511889764			1.47E-06
chr5H_511889795			3.72E-08
chr5H_51658488		2.77E-09
chr5H_51658495		8.49E-08
chr5H_51673185		2.13E-06
chr5H_51866874		6.89E-09
chr5H_52023519							8.70E-06
chr5H_526442905			5.73E-06
chr5H_526443205			8.42E-06
chr5H_526443250			5.65E-06
chr5H_526443251			2.84E-06
chr5H_526443273			3.56E-06
chr5H_52794337		4.50E-10
chr5H_52938450		5.25E-06
chr5H_53539236		7.23E-07
chr5H_53866170		4.53E-06
chr5H_54855215		7.65E-06
chr5H_562668882		4.66E-08
chr5H_562669344		2.88E-09
chr5H_563309342		2.03E-10							4.31E-07
chr5H_564012210		1.08E-06
chr5H_564012250		1.08E-06
chr5H_564057540		1.89E-08
chr5H_564057845		1.48E-08
chr5H_564086492		1.56E-09
chr5H_564086493		3.33E-09
chr5H_564086501		1.56E-09
chr5H_564086506		1.56E-09
chr5H_564086771		3.53E-09
chr5H_564086832		1.46E-09
chr5H_564267899		9.83E-09
chr5H_564268117		7.09E-09
chr5H_564268159		5.57E-09
chr5H_567702366		9.98E-06
chr5H_567702726		7.35E-06
chr5H_568580049		8.45E-06
chr5H_568580054		2.37E-07
chr5H_570555010		3.70E-06
chr5H_570565930		7.08E-06
chr5H_571044935		9.79E-07
chr5H_571044940		8.88E-07
chr5H_581594091		8.52E-06
chr5H_587043746		2.16E-06
chr5H_587440253		4.68E-06
chr5H_587440265		5.84E-06
chr5H_59798963		7.47E-08
chr5H_610341991		8.90E-07
chr5H_612174524		7.17E-07
chr5H_61388654		5.25E-06
chr5H_61388657		3.12E-06
chr5H_618538801		3.36E-06
chr5H_618629304		3.37E-06
chr5H_618629365		5.27E-06
chr5H_63563922		2.92E-07
chr5H_63974165		2.87E-06
chr5H_63974201		4.63E-06
chr5H_63974421		2.95E-06
chr5H_644236373		3.64E-06
chr5H_64946435		5.39E-06
chr5H_64946488		4.29E-06
chr5H_667036973			5.95E-07				1.93E-06		1.77E-07
chr5H_8414196		3.02E-08
chr6H_111513910						7.86E-06
chr6H_111514086						7.41E-06
chr6H_111759811								1.96E-06
chr6H_127112739		1.79E-06
chr6H_141180544									7.69E-06
chr6H_141180814									6.70E-06
chr6H_141180819									6.15E-06
chr6H_141180849									7.32E-06
chr6H_141180890									8.62E-06
chr6H_141180898									8.62E-06
chr6H_29031468		2.60E-06
chr6H_29031665		3.07E-06
chr6H_321744882		3.75E-06
chr6H_340619758			6.88E-06
chr6H_340994586			8.06E-06
chr6H_341215537			4.07E-08						2.92E-08
chr6H_341215561			9.23E-08						9.53E-08
chr6H_341370890			1.29E-06
chr6H_341370942			1.29E-06
chr6H_341543535			5.85E-06
chr6H_341573175			9.37E-06
chr6H_341931590			7.54E-06
chr6H_341931751			6.87E-06
chr6H_341931828			7.44E-06
chr6H_341931830			7.44E-06
chr6H_342544290			6.05E-06
chr6H_342544341			9.27E-06
chr6H_342938471			6.34E-06
chr6H_342938518			5.45E-06
chr6H_342938571			4.96E-06
chr6H_357761245		8.83E-08
chr6H_357761293		8.61E-08
chr6H_461200502			9.29E-07
chr6H_461200526			1.67E-06
chr6H_493253566		1.93E-08
chr6H_493253574		4.12E-06
chr6H_493253606		1.11E-07
chr6H_493253617		9.27E-08
chr6H_493253628		1.61E-08
chr6H_493378396		1.19E-06
chr6H_518462559		7.69E-07
chr6H_542317338		1.58E-06
chr6H_542356581		7.39E-06							3.50E-06
chr6H_576704862						8.55E-06
chr6H_576704935						8.55E-06
chr6H_69939079		9.73E-06
chr6H_70171901		2.09E-07
chr6H_70172196		2.97E-07
chr6H_98720874		4.22E-06
chr7H_102040909								7.86E-06
chr7H_108085906				3.64E-06
chr7H_108838544								2.35E-09
chr7H_109417887								2.91E-07
chr7H_112792979								1.33E-08	5.89E-06
chr7H_114753793		8.61E-06						3.49E-06	4.47E-06
chr7H_115327335								1.33E-08
chr7H_115327349								1.60E-08
chr7H_115793390								1.07E-07
chr7H_115852222								2.36E-07
chr7H_115880958								2.45E-07
chr7H_115881039								2.45E-07
chr7H_117717196								6.09E-06
chr7H_117717483								7.76E-06
chr7H_117726289								3.75E-06
chr7H_117726369								3.82E-06
chr7H_117726568								4.65E-06
chr7H_117726610								4.05E-06
chr7H_117792212								7.39E-06
chr7H_117816308								6.98E-06
chr7H_117816566								8.57E-06
chr7H_118006613								1.85E-07
chr7H_118042344								6.46E-09
chr7H_121945828								5.22E-07
chr7H_121997259								1.76E-07
chr7H_123302779								2.01E-07
chr7H_128332536								1.09E-06	9.30E-06
chr7H_141360289								1.01E-08	2.99E-08
chr7H_203085738		1.09E-06
chr7H_352220747		5.19E-07
chr7H_352221001		7.17E-07
chr7H_398815104								9.06E-06
chr7H_468004358									1.98E-07
chr7H_56626180								3.16E-06
chr7H_56626181								2.94E-06
chr7H_600174010		7.02E-08
chr7H_629427790		1.99E-07
chr7H_629427852		1.99E-07
chr7H_642316443	4.37E-06
chr7H_653330750							8.66E-06
chr7H_653330756							9.83E-06
chr7H_653330758							8.66E-06
chr7H_653330773							8.10E-06
chr7H_653715818							4.17E-06
chr7H_653719452							4.77E-06
chr7H_653719526							3.42E-06
chr7H_653719548		2.52E-06
chr7H_653719720							3.42E-06
chr7H_653938035		7.63E-07
chr7H_654011838		3.74E-07
chr7H_654012025		9.11E-08
chr7H_654012058		9.11E-08
chr7H_654012113		1.31E-06
chr7H_654229330		4.44E-06
chr7H_654253575		7.37E-06
chr7H_654253609		7.37E-06
chr7H_654253622		7.37E-06
chr7H_654265238		6.45E-06
chr7H_82907836								7.67E-06
chr7H_82908205								7.83E-06
chr7H_84741228								1.68E-07
chr7H_84743554								2.77E-07
chr7H_88036542								3.94E-06
chr7H_88036561								3.94E-06
chr7H_88315595									8.47E-06
chr7H_88315618									8.47E-06
chr7H_88315662									8.47E-06
chr7H_88399716									1.37E-06
chr7H_88399767									1.48E-06
chr7H_88453445									2.74E-06
chr7H_88582522									3.45E-06
chr7H_88764435								8.28E-07
