# Supplementary material for: Genome wide association study of plant height and tiller number in hulless barley
Source: PLoS One. 2021 Dec 2;16(12):e0260723. doi: 10.1371/journal.pone.0260723 (PMC8639095; doi:10.1371/journal.pone.0260723)
Supplement: S9 Table — (XLSX) [file pone.0260723.s012.xlsx]

## Sheet: Table S9(8.25)
	Gene_ID	start	end	sense/antisense	Description	QTL	SNP_ID	Chr	Position	Annotation	P-value	REF	ALT
PH	HORVU1Hr1G048700	361358413	361360103	+	F-box family protein, putative, expressed [Oryza sativa Japonica Group]	chr1H_361559635	chr1H_361427032	chr1H	361427032	intergenic	7.93e-06	G	C
	HORVU1Hr1G048720	361583031	361590391	+	COFACTOR ASSEMBLY OF COMPLEX C SUBUNIT B CCB2, chloroplastic [Oryza sativa Japonica Group]		chr1H_361559635	chr1H	361559635	intergenic	3.23e-07	C	T
	HORVU1Hr1G048760	361646491	361651011	+	CELLULOSE SYNTHASE INTERACTIVE 3 isoform X1 [Arabidopsis lyrata subsp. lyrata]		chr1H_361559635	chr1H	361559635	intergenic	3.23e-07	C	T
	HORVU1Hr1G048860	362735474	362737799	-	arogenate dehydratase/prephenate dehydratase 6, chloroplastic [Oryza sativa Japonica Group] ADT4[Arabidopsis thaliana]		chr1H_362662722	chr1H	362662722	intergenic	1.26e-07	A	C
	HORVU2Hr1G004610	10359304	10360321	+	cytochrome P450 99A2 [Oryza sativa Japonica Group]	chr2H_10438001	chr2H_10438001	chr2H	10438001	intergenic	4.8e-07	T	A
	HORVU2Hr1G004620	10361355	10503687	-	syn-copalyl diphosphate synthase isoform X1 [Oryza sativa Japonica Group]		chr2H_10438001	chr2H	10438001	intron	4.8e-07	T	A
	HORVU2Hr1G004640	10515408	10517262	-	9-beta-pimara-7,15-diene oxidase [Oryza sativa Japonica Group]		chr2H_10438001	chr2H	10438001	intergenic	4.8e-07	T	A
	HORVU2Hr1G008130	16822072	16828269	-	receptor-like serine/threonine-protein kinase SD1-8 [Oryza sativa Japonica Group];Select seq gb|AJP61129.1| ARK3p [Arabidopsis halleri]	chr2H_17523040	chr2H_16923790	chr2H	16923790	intergenic	1.03e-06	T	A
	HORVU2Hr1G008140	16834474	16840777	+	receptor-like serine/threonine-protein kinase SD1-8 [Oryza sativa Japonica Group]		chr2H_16923790	chr2H	16923790	intergenic	1.03e-06	T	A
	HORVU2Hr1G008220	16857401	16860750	+	receptor-like serine/threonine-protein kinase SD1-8 [Oryza sativa Japonica Group]		chr2H_16923790	chr2H	16923790	intergenic	1.03e-06	T	A
	HORVU2Hr1G008230	16911340	16914591	-	cell number regulator 10 [Oryza sativa Japonica Group]		chr2H_16923790	chr2H	16923790	intergenic	1.03e-06	T	A
	HORVU2Hr1G008240	16940147	16942546	-	G-type lectin S-receptor-like serine/threonine-protein kinase At2g19130 [Oryza sativa Japonica Group]		chr2H_16923790	chr2H	16923790	intergenic	1.03e-06	T	A
	HORVU2Hr1G008250	16960907	16963734	-	pumilio homolog 3-like [Oryza brachyantha]		chr2H_16923790	chr2H	16923790	intergenic	1.03e-06	T	A
	HORVU2Hr1G008640	17440198	17440746	-	lectin receptor kinase [Oryza sativa Japonica Group]		chr2H_17523040	chr2H	17523040	intergenic	1.99e-07	A	T
	HORVU2Hr1G008720	17536861	17538440	+	serine/threonine-protein kinase RIPK [Oryza sativa Japonica Group]		chr2H_17523040	chr2H	17523040	intergenic	1.99e-07	A	T
	HORVU2Hr1G008740	17541968	17543147	+	Dirigent-like protein [Oryza sativa Japonica Group]		chr2H_17523040	chr2H	17523040	intergenic	1.99e-07	A	T
	HORVU2Hr1G008770	17550651	17551580	+	NAC domain-containing protein 86 isoform X3 [Oryza sativa Japonica Group]		chr2H_17523040	chr2H	17523040	intergenic	1.99e-07	A	T
	HORVU2Hr1G009900	18754596	18760362	+	FAD/NAD(P)-binding domain superfamily [Arabidopsis thaliana x Arabidopsis arenosa]	chr2H_18789786	chr2H_18789786	chr2H	18789786	intergenic	5.16e-07	G	A
	HORVU2Hr1G009940	18771391	18772991	+	probable L-ascorbate peroxidase 3, peroxisomal [Oryza brachyantha]		chr2H_18789786	chr2H	18789786	intergenic	5.16e-07	G	A
	HORVU2Hr1G009950	18807467	18812412	+	wall-associated receptor kinase 3 [Oryza sativa Japonica Group]		chr2H_18789786	chr2H	18789786	intergenic	5.16e-07	G	A
	HORVU2Hr1G009970	18833685	18835657	-	aspartic proteinase nepenthesin-1-like [Oryza brachyantha]		chr2H_18789786	chr2H	18789786	intergenic	5.16e-07	G	A
	HORVU2Hr1G009980	18870690	18871724	+	aspartic proteinase nepenthesin-1-like [Oryza brachyantha]		chr2H_18789786	chr2H	18789786	intergenic	5.16e-07	G	A
	HORVU2Hr1G010430	19740721	19741596	+	jasmonate-induced protein[Oryza sativa Japonica Group]	chr2H_19799561	chr2H_19799561	chr2H	19799561	intergenic	1.97e-07	C	T
	HORVU2Hr1G010440	19816329	19829688	+	acetyl-CoA carboxylase 2 [Oryza sativa Japonica Group]		chr2H_19799561	chr2H	19799561	intergenic	1.97e-07	C	T
	HORVU2Hr1G010450	19898636	19902155	+	MYB36 [Arabidopsis thaliana]		chr2H_19799561	chr2H	19799561	intergenic	1.97e-07	C	T
	HORVU2Hr1G010480	19957904	19960741	+	50S ribosomal protein L30 [Oryza brachyantha]		chr2H_19935740	chr2H	19935740	intergenic	6.63e-06	A	G
	HORVU2Hr1G010490	19961729	19965428	+	probable LRR receptor-like serine/threonine-protein kinase At3g47570 [Oryza brachyantha]		chr2H_19935740	chr2H	19935740	intergenic	6.63e-06	A	G
	HORVU2Hr1G010500	19979439	19984138	+	probable LRR receptor-like serine/threonine-protein kinase At3g47570 [Oryza sativa Japonica Group]		chr2H_19935740	chr2H	19935740	intergenic	6.63e-06	A	G
	HORVU3Hr1G050240	358149029	358153972	+	hypothetical protein	chr3H_358135737	chr3H_358135737	chr3H	358135737	intergenic	9.82e-07	G	A
	HORVU3Hr1G112150	685688884	685697835	-	ABC transporter C family member 4 [Oryza sativa Japonica Group]	chr3H_685769283	chr3H_685769283	chr3H	685769283	intergenic	6.48e-07	T	A
	HORVU3Hr1G112160	685733727	685735416	-	lipid droplet-associated hydrolase isoform X2 [Oryza sativa Japonica Group]		chr3H_685769283	chr3H	685769283	intergenic	6.48e-07	T	A
	HORVU3Hr1G112170	685744680	685745058	+	transporter C family member 4 [Oryza sativa Japonica Group]		chr3H_685769283	chr3H	685769283	intergenic	6.48e-07	T	A
	HORVU3Hr1G112180	685749824	685750767	+	MRP-like ABC transporter [Arabidopsis thaliana]		chr3H_685769283	chr3H	685769283	intergenic	6.48e-07	T	A
	HORVU3Hr1G112190	685763039	685766901	+	PR5-like receptor kinase isoform X2 [Oryza sativa Japonica Group]		chr3H_685769283	chr3H	685769283	intergenic	6.48e-07	T	A
	HORVU3Hr1G112230	685859912	685860655	-	ABC transporter C family member 4 [Oryza sativa Japonica Group]		chr3H_685769283	chr3H	685769283	intergenic	6.48e-07	T	A
	HORVU3Hr1G112240	685862953	685909109	+	hypothetical protein		chr3H_685769283	chr3H	685769283	intergenic	6.48e-07	T	A
	HORVU3Hr1G113890	689525618	689531702	+	sulfite exporter TauE/SafE family protein 3 [Oryza sativa Japonica Group]	chr3H_689622382	chr3H_689622382	chr3H	689622382	intergenic	5.3e-06	T	A
	HORVU3Hr1G113900	689544184	689544783	-	ATP synthase subunit 4 [Oryza coarctata]		chr3H_689622382	chr3H	689622382	intergenic	5.3e-06	T	A
	HORVU3Hr1G113910	689573848	689580280	-	U-box domain-containing protein 4 isoform X1 [Oryza brachyantha]		chr3H_689622382	chr3H	689622382	intergenic	5.3e-06	T	A
	HORVU4Hr1G019940	96468765	96481215	-	syntaxin-61-like [Oryza brachyantha]	chr4H_96539174	chr4H_96539174	chr4H	96539174	intergenic	2.91e-06	T	C
	HORVU4Hr1G080760	617275157	617281332	-	DD1A protein-like [Oryza sativa Japonica Group]	chr4H_617339823	chr4H_617339823	chr4H	617339823	intergenic	5.97e-06	C	A
	HORVU4Hr1G080780	617388840	617391479	+	24-methylenesterol C-methyltransferase 2 [Oryza sativa Japonica Group]		chr4H_617339823	chr4H	617339823	intergenic	5.97e-06	C	A
	HORVU4Hr1G080790	617393608	617393889	+	nitrate regulatory gene2 protein [Oryza sativa Japonica Group]		chr4H_617339823	chr4H	617339823	intergenic	5.97e-06	C	A
	HORVU4Hr1G080810	617412038	617412432	-	No significant similarity found		chr4H_617339823	chr4H	617339823	intergenic	5.97e-06	C	A
	HORVU4Hr1G080820	617414324	617415254	-	late embryogenesis abundant protein 19 [Oryza brachyantha]		chr4H_617339823	chr4H	617339823	intergenic	5.97e-06	C	A
	HORVU4Hr1G080840	617425188	617426424	-	E3 ubiquitin-protein ligase ATL31-like [Oryza brachyantha]		chr4H_617339823	chr4H	617339823	intergenic	5.97e-06	C	A
	HORVU4Hr1G080860	617435673	617436775	+	F-box protein At1g67340-like isoform X1 [Oryza brachyantha]		chr4H_617339823	chr4H	617339823	intergenic	5.97e-06	C	A
	HORVU5Hr1G047770	370929149	370929394	-	glutathione S-transferase T3-like [Oryza sativa Japonica Group]	chr5H_370850094	chr5H_370850094	chr5H	370850094	intergenic	7.1e-08	G	A
	HORVU5Hr1G056160	439225248	439225641	-	hypothetical protein		chr5H_439319561	chr5H	439319561	intergenic	1.31e-06	G	T
	HORVU5Hr1G056170	439276330	439280841	-	B3 domain-containing protein REM13 [Arabidopsis thaliana]		chr5H_439319561	chr5H	439319561	intergenic	1.31e-06	G	T
	HORVU5Hr1G056200	439367460	439367660	-	No significant similarity found		chr5H_439319561	chr5H	439319561	intergenic	1.31e-06	G	T
	HORVU7Hr1G017670	22774331	22778086	-	ATP-dependent Clp protease proteolytic subunit-related protein 2, chloroplastic [Oryza brachyantha]	chr7H_22789322	chr7H_22789322	chr7H	22789322	intergenic	2.39e-06	C	A
	HORVU7Hr1G017680	22779255	22780891	-	FAD/NAD(P)-binding domain superfamily [Arabidopsis suecica]		chr7H_22789322	chr7H	22789322	intergenic	2.39e-06	C	A
	HORVU7Hr1G018350	24169846	24210355	+	mediator of RNA polymerase II transcription subunit 17 [Oryza sativa Japonica Group]		chr7H_24289721	chr7H	24289721	intergenic	9.36e-06	A	G
	HORVU7Hr1G018370	24197931	24204906	+	Ulp1 protease family, C-terminal catalytic domain containing protein [Oryza sativa Japonica Group]		chr7H_24289721	chr7H	24289721	intergenic	9.36e-06	A	G
	HORVU7Hr1G018380	24215804	24217961	+	hAT family dimerization domain protein [Oryza sativa Japonica Group]		chr7H_24289721	chr7H	24289721	intergenic	9.36e-06	A	G
	HORVU7Hr1G018390	24252686	24254519	-	pentatricopeptide repeat-containing protein At3g05340 [Oryza sativa Japonica Group]		chr7H_24289721	chr7H	24289721	intergenic	9.36e-06	A	G
	HORVU7Hr1G036470	84846525	84847325	-	26.2 kDa heat shock protein, mitochondrial [Oryza sativa Japonica Group]	chr7H_85077624	chr7H_85077624	chr7H	85077624	intergenic	2.09e-06	G	C
	HORVU7Hr1G064770	321379912	321380295	-	hypothetical protein	chr7H_321390167	chr7H_321390167	chr7H	321390167	intergenic	2.14e-08	G	A
	HORVU7Hr1G064790	321384917	321388111	-	OsNAP1 [Oryza sativa Japonica Group]		chr7H_321390167	chr7H	321390167	upstream	2.14e-08	G	A
	HORVU7Hr1G064800	321396090	321400426	+	hypothetical protein		chr7H_321390167	chr7H	321390167	intergenic	2.14e-08	G	A
	HORVU7Hr1G064810	321406857	321408004	+	hypothetical protein		chr7H_321390167	chr7H	321390167	intergenic	2.14e-08	G	A
TN	HORVU1Hr1G053390	394735745	394736934	+	hypothetical protein	chr1H_394787146	chr1H_394787146	chr1H	394787146	intergenic	8.51e-08	T	C
	HORVU1Hr1G053400	394738708	394740550	-	pectin acetylesterase 9 [Oryza sativa Japonica Group]		chr1H_394787146	chr1H	394787146	intergenic	8.51e-08	T	C
	HORVU1Hr1G053420	394784143	394788533	-	hypothetical protein		chr1H_394787146	chr1H	394787146	exon	8.51e-08	T	C
	HORVU1Hr1G053990	398652421	398653311	-	NRT1/ PTR FAMILY [Oryza sativa Japonica Group]	chr1H_398953234	chr1H_398864134	chr1H	398864134	intergenic	7.46e-08	T	C
	HORVU1Hr1G054040	398994157	398995367	+	14 kDa proline-rich protein DC2.15 [Oryza sativa Japonica Group]		chr1H_398953234	chr1H	398953234	intergenic	1.3e-08	T	C
	HORVU2Hr1G072210	517227969	517229326	+	prephenate dehydratase 6, chloroplastic [Oryza sativa Japonica Group]	chr2H_517168629	chr2H_517168629	chr2H	517168629	intergenic	5.41e-09	G	C
	HORVU2Hr1G072730	523338401	523339409	-	HVA22-like protein i [Oryza sativa Japonica Group]	chr2H_523339528	chr2H_523339528	chr2H	523339528	upstream	2.04e-08	G	A
	HORVU2Hr1G072740	523358478	523359486	+	HVA22-like protein i [Oryza sativa Japonica Group]		chr2H_523339528	chr2H	523339528	intergenic	2.04e-08	G	A
	HORVU2Hr1G072750	523377399	523379178	+	BROTHER of FT and TFL 1 [Arabidopsis lyrata subsp. lyrata], Hd3a [Oryza sativa Japonica Group]		chr2H_523339528	chr2H	523339528	intergenic	2.04e-08	G	A
	HORVU2Hr1G073450	529552101	529554859	-	profilin LP04 [Oryza sativa Japonica Group]	chr2H_530569760	chr2H_529466263	chr2H	529466263	intergenic	7e-08	T	A
	HORVU2Hr1G073480	530591598	530595134	-	hypothetical protein		chr2H_530569760	chr2H	530569760	intergenic	3.86e-08	A	T
	HORVU2Hr1G073490	530596072	530597801	-	SC35-like splicing factor SCL30 [Oryza sativa Japonica Group]		chr2H_530569760	chr2H	530569760	intergenic	3.86e-08	A	T
	HORVU2Hr1G073500	530611227	530612179	+	pre-mRNA splicing factor, partial [Oryza sativa Japonica Group]		chr2H_530569760	chr2H	530569760	intergenic	3.86e-08	A	T
	HORVU2Hr1G073510	530612783	530614321	+	farnesyl pyrophosphate synthase [Oryza sativa Japonica Group]		chr2H_530569760	chr2H	530569760	intergenic	3.86e-08	A	T
	HORVU2Hr1G073670	531521130	531521525	+	lipid-transfer protein [Oryza sativa Japonica Group]		chr2H_531437913	chr2H	531437913	intergenic	1.18e-07	C	T
	HORVU2Hr1G092370	652710524	652710857	+	increased rDNA silencing protein 4 isoform X1 [Oryza sativa Japonica Group]	chr2H_652700966	chr2H_652700966	chr2H	652700966	upstream	4.86e-08	A	G
	HORVU2Hr1G092380	652744663	652751002	-	lysine-specific demethylase JMJ25 [Oryza sativa Japonica Group]		chr2H_652700966	chr2H	652700966	intergenic	4.86e-08	A	G
	HORVU2Hr1G092390	652762994	652764448	-	mutant low phytic acid protein 1 [Oryza sativa Japonica Group]		chr2H_652700966	chr2H	652700966	intergenic	4.86e-08	A	G
	HORVU2Hr1G092400	652765009	652765532	-	No significant similarity found		chr2H_652700966	chr2H	652700966	intergenic	4.86e-08	A	G
	HORVU3Hr1G069660	527940849	527946669	+	WRKY transcription factor 24 [Oryza sativa Japonica Group]	chr3H_527936104	chr3H_527936104	chr3H	527936104	intergenic	1.11e-07	T	C
	HORVU3Hr1G075920	567046660	567052004	+	cytokinin dehydrogenase 5 isoform X1 [Oryza sativa Japonica Group]CKX5	chr3H_567116810	chr3H_567112423	chr3H	567112423	intergenic	7.62e-09	C	G
	HORVU3Hr1G075960	567163924	567166836	-	jacalin-related lectin 3 [Oryza brachyantha]		chr3H_567112724	chr3H	567112724	intergenic	8.69e-08	G	C
	HORVU3Hr1G075970	567169189	567169393	+	pectate lyase-like [Oryza brachyantha]		chr3H_567116810	chr3H	567116810	intergenic	1.55e-11	G	T
	HORVU3Hr1G076680	569417183	569429535	-	L-type lectin-domain containing receptor kinase IX.1 [Oryza sativa Japonica Group]	chr3H_569511236	chr3H_569511236	chr3H	569511236	intergenic	1.31e-08	T	G
	HORVU3Hr1G076710	569508359	569509168	-	serine/arginine repetitive matrix protein 1-like [Oryza brachyantha]		chr3H_569511236	chr3H	569511236	upstream	1.31e-08	T	G
	HORVU6Hr1G054090	341220166	341220990	-	cyclin A3.1 [Oryza sativa Japonica Group] CYCA3[Arabidopsis thaliana]	chr6H_341215561	chr6H_341215561	chr6H	341215561	intergenic	9.53e-08	G	T
